# Supplementary material for: Bis[μ-1,2-bis­(1,2,4-triazol-4-yl)ethane]bis­[diiodidozinc(II)]
Source: Acta Crystallogr Sect E Struct Rep Online. 2010 Apr 24;66(Pt 5):m560. doi: 10.1107/S1600536810014121 (PMC2979062; doi:10.1107/S1600536810014121)
Supplement: Supplementary file 2 [file e-66-0m560-Isup2.hkl]

# 
# h,k,l, Fc-squared, Fo-squared, sigma(Fo-squared) and status flag 
# 
data_I
_shelx_title '  _m081009a' 
_shelx_refln_list_code          4 
_shelx_F_calc_maximum      665.92 
_exptl_crystal_F_000      1776.00 
_reflns_d_resolution_high  0.8302 
 
loop_ 
 _symmetry_equiv_pos_as_xyz 
 'x, y, z' 
 '-x, y, -z+1/2' 
 'x+1/2, y+1/2, z' 
 '-x+1/2, y+1/2, -z+1/2' 
 '-x, -y, -z' 
 'x, -y, z-1/2' 
 '-x+1/2, -y+1/2, -z' 
 'x+1/2, -y+1/2, z-1/2' 
 
_cell_length_a    20.2411 
_cell_length_b     7.3847 
_cell_length_c    17.3481 
_cell_angle_alpha  90.000 
_cell_angle_beta   97.375 
_cell_angle_gamma  90.000 
 
_shelx_F_squared_multiplier     1.000 
 
loop_ 
 _refln_index_h 
 _refln_index_k 
 _refln_index_l 
 _refln_F_squared_calc 
 _refln_F_squared_meas 
 _refln_F_squared_sigma 
 _refln_observed_status 
   4   0   0   261236.42   240527.69   3954.09 o 
   6   0   0   184850.77   177278.28   2014.18 o 
   8   0   0     1682.09     1241.41    109.17 o 
  10   0   0     1600.33     1759.82    147.13 o 
  12   0   0    17654.33    17575.63    421.00 o 
  14   0   0     5979.56     6291.05    273.07 o 
  16   0   0      855.75      575.05    113.03 o 
  18   0   0     5796.77     4356.79    283.48 o 
  20   0   0     4638.14     4919.14    384.91 o 
  22   0   0     9808.20    13538.92    814.18 o 
  24   0   0      256.37      698.93    342.82 o 
   3   1   0     4421.25     4565.55     89.96 o 
   5   1   0    25000.67    25320.19    275.58 o 
   7   1   0    15448.34    13768.54    205.80 o 
   9   1   0    77041.86    74440.85    685.99 o 
  11   1   0   217041.95   222533.89   2248.89 o 
  13   1   0     5812.44     5939.13    188.44 o 
  15   1   0    38957.91    41165.41    846.99 o 
  17   1   0    25251.84    27848.24    610.00 o 
  19   1   0     1147.52      836.32     99.14 o 
  21   1   0      209.22      138.19     75.46 o 
  23   1   0     2407.28     2464.57    356.36 o 
   0   2   0   357054.41   312774.41   8882.66 o 
   2   2   0      564.04      587.89     76.70 o 
   4   2   0    33911.77    34471.55    395.06 o 
   6   2   0     8317.71     7366.21    159.85 o 
   8   2   0        8.85      210.11     38.41 o 
  10   2   0      569.44      624.15     71.58 o 
  12   2   0     5249.29     5267.18    171.04 o 
  14   2   0      886.11      687.14     80.14 o 
  16   2   0      240.37      270.18     62.62 o 
  18   2   0     1845.04     1784.89    169.37 o 
  20   2   0      367.42      391.73     76.38 o 
  22   2   0     2024.41     2211.75    322.40 o 
   1   3   0     3118.82     3099.45    118.98 o 
   3   3   0        9.87      105.93     58.32 o 
   5   3   0     1495.96     1660.09     95.84 o 
   7   3   0      513.44      673.60     63.41 o 
   9   3   0      837.89      781.26     73.72 o 
  11   3   0      130.73      228.09     54.81 o 
  13   3   0      627.98      613.93     71.88 o 
  15   3   0     1484.26     1419.97    128.07 o 
  17   3   0        3.65       88.83     64.65 o 
  19   3   0     1514.99     1410.56    158.14 o 
  21   3   0      341.51      338.81    131.63 o 
   0   4   0   106985.45   109452.20   2600.90 o 
   2   4   0    21322.17    21276.67    563.35 o 
   4   4   0     5869.73     5327.35    169.38 o 
   6   4   0    18265.44    18717.09    338.50 o 
   8   4   0     1943.06     2015.92    118.69 o 
  10   4   0     4389.64     4159.87    152.50 o 
  12   4   0     2743.10     2612.56    127.91 o 
  14   4   0       21.28      147.50     43.70 o 
  16   4   0      381.90      224.59     44.54 o 
  18   4   0       29.84      168.38     91.57 o 
  20   4   0     1542.04     1339.39    310.52 o 
   1   5   0     6999.29     7048.91    217.10 o 
   3   5   0     4958.33     5193.97    199.80 o 
   5   5   0     8427.00     8063.67    244.57 o 
   7   5   0      724.81      720.38    103.52 o 
   9   5   0    26898.20    28094.56    603.06 o 
  11   5   0    72067.38    81392.98   1081.25 o 
  13   5   0     1255.91     1321.91    117.54 o 
  15   5   0    12907.33    10959.69    583.47 o 
  17   5   0     6997.26     7667.75    621.22 o 
  19   5   0       25.04      152.95    121.74 o 
   0   6   0   137671.80   153908.83   3147.63 o 
   2   6   0    15221.39    16415.23    486.91 o 
   4   6   0    18529.92    19451.59    493.90 o 
   6   6   0    16922.39    17780.28    480.61 o 
   8   6   0        3.76      121.06     46.80 o 
  10   6   0      991.18      818.87    108.64 o 
  12   6   0     5871.41     5443.80    323.98 o 
  14   6   0      602.09      453.43     99.76 o 
  16   6   0      355.82      554.53    256.60 o 
   1   7   0      443.98      368.78     98.98 o 
   3   7   0      976.54     1140.69    126.68 o 
   5   7   0     2268.41     2255.16    190.03 o 
   7   7   0      501.43      342.61     93.00 o 
   9   7   0     6007.77     6092.58    370.24 o 
  11   7   0    19061.36    19588.23    971.29 o 
  13   7   0      193.73      348.24    140.20 o 
   0   8   0    10317.64    10056.35   1670.24 o 
   2   8   0      312.54      345.90    127.07 o 
   4   8   0     3735.43     4083.56    345.45 o 
   6   8   0     1791.48     1898.19    246.70 o 
   8   8   0      727.62      622.79    155.51 o 
  10   8   0      626.18      502.61    170.99 o 
 -23   1   1        0.64      236.08    115.07 o 
 -21   1   1      243.20      263.69     74.66 o 
 -19   1   1     2206.66     2037.97    155.73 o 
 -17   1   1     4851.78     5302.98    207.65 o 
 -15   1   1     5530.97     5632.74    210.48 o 
 -13   1   1       67.29      181.50     69.41 o 
 -11   1   1      178.11      263.53     63.46 o 
  -9   1   1    44123.93    44252.09    723.92 o 
  -7   1   1    71406.20    71020.80    717.12 o 
  -5   1   1      171.69      254.69     68.26 o 
  -3   1   1    30292.74    30167.39    292.60 o 
  -1   1   1    10878.30    11129.72    137.41 o 
   1   1   1    13156.98    12949.44    162.32 o 
   3   1   1    17423.70    17817.29    197.67 o 
   5   1   1    78603.28    76886.91    883.18 o 
   7   1   1    11608.80    11110.64    182.51 o 
   9   1   1    32887.83    33892.14    462.50 o 
  11   1   1    25378.27    24716.91    413.14 o 
  13   1   1     8136.11     7891.24    212.17 o 
  15   1   1      361.60      440.42     70.96 o 
  17   1   1      171.44      219.11     59.69 o 
  19   1   1     4522.48     4848.37    244.26 o 
  21   1   1     2395.50     2772.31    216.51 o 
  23   1   1        0.52      -19.03    140.15 o 
 -22   2   1     2135.49     1619.10    382.44 o 
 -20   2   1     4109.96     4642.15    345.87 o 
 -18   2   1    42648.79    44866.06   1249.45 o 
 -16   2   1    10430.73     9882.93    292.01 o 
 -14   2   1    14031.57    14707.23    287.20 o 
 -12   2   1    16622.25    17420.88    301.53 o 
 -10   2   1     5179.58     4937.03    126.32 o 
  -8   2   1     6919.59     6923.21    135.40 o 
  -6   2   1    92094.51    89877.67    769.40 o 
  -4   2   1    77104.97    75589.41    688.78 o 
  -2   2   1     8438.86     7890.19    160.18 o 
   0   2   1    19785.95    20618.82    350.97 o 
   2   2   1   421594.25   376933.28   3996.25 o 
   4   2   1   124197.88   117706.44    996.15 o 
   6   2   1     6512.82     7260.84    141.20 o 
   8   2   1   146820.03   144059.17   1596.25 o 
  10   2   1    47109.91    46317.48    499.66 o 
  12   2   1     5539.40     5301.99    179.50 o 
  14   2   1      915.18     1261.55    117.10 o 
  16   2   1    13055.78    13257.34    318.28 o 
  18   2   1     3015.35     3197.85    177.22 o 
  20   2   1    11345.28     9822.38    562.74 o 
  22   2   1     7050.84     7262.77    604.89 o 
 -21   3   1      612.79      713.98    206.77 o 
 -19   3   1     5390.84     5477.51    640.55 o 
 -17   3   1     6822.37     7125.13    549.35 o 
 -15   3   1     9458.46    10215.70    402.69 o 
 -13   3   1     3933.01     3465.47    139.17 o 
 -11   3   1     1901.96     2054.61     91.12 o 
  -9   3   1   111519.62   116208.66   1016.83 o 
  -7   3   1   262587.88   269663.44   2178.31 o 
  -5   3   1     3075.40     3764.95    127.59 o 
  -3   3   1   151346.25   148315.42   1220.87 o 
  -1   3   1   122259.44   121899.45   1033.04 o 
   1   3   1    25035.38    24790.62    350.24 o 
   3   3   1      174.03      255.35     38.19 o 
   5   3   1   100126.02    99474.89    933.55 o 
   7   3   1    39070.07    39197.53    470.20 o 
   9   3   1    42930.94    44656.18    496.04 o 
  11   3   1    62234.13    63773.63    696.94 o 
  13   3   1    25440.33    26814.58    646.56 o 
  15   3   1     1291.83     1706.31    117.37 o 
  17   3   1     2154.71     2105.08    144.54 o 
  19   3   1    11338.24    12207.18    645.35 o 
  21   3   1     4187.57     5510.53    508.62 o 
 -20   4   1     3234.65     3615.81    404.71 o 
 -18   4   1    21499.28    21967.20   1464.37 o 
 -16   4   1     4004.95     3645.34    268.90 o 
 -14   4   1    11965.72    11575.70    332.92 o 
 -12   4   1     6064.40     5763.47    198.45 o 
 -10   4   1     4964.92     4973.58    166.10 o 
  -8   4   1      553.02      532.12     68.88 o 
  -6   4   1    43016.60    43123.66    522.16 o 
  -4   4   1    31569.85    32228.17    665.19 o 
  -2   4   1     2332.16     2268.03    129.36 o 
   0   4   1    11353.20    11388.91    287.73 o 
   2   4   1   116433.74   121219.80   1247.39 o 
   4   4   1    34764.00    34542.63    444.32 o 
   6   4   1     2931.00     3091.01    140.04 o 
   8   4   1    45768.02    46109.73    584.27 o 
  10   4   1    14113.40    13682.06    308.95 o 
  12   4   1     1945.28     1674.46    105.99 o 
  14   4   1       26.42       52.09     42.91 o 
  16   4   1     5388.86     5007.47    430.14 o 
  18   4   1      744.96      818.42    112.05 o 
  20   4   1     8922.39     8786.11    947.59 o 
 -19   5   1      301.41      443.95    142.90 o 
 -17   5   1       91.84      103.14    122.05 o 
 -15   5   1      464.31      264.27     73.75 o 
 -13   5   1     3926.37     3628.90    221.34 o 
 -11   5   1     2019.57     2095.25    143.69 o 
  -9   5   1    13460.18    13407.71    341.62 o 
  -7   5   1    26371.90    27021.07    619.74 o 
  -5   5   1       10.06      268.17     62.52 o 
  -3   5   1    16850.14    17572.12    339.55 o 
  -1   5   1    13164.28    12995.07    315.44 o 
   1   5   1     8163.87     8834.77    234.55 o 
   3   5   1     1530.05     1527.48    120.19 o 
   5   5   1     8042.28     8297.56    236.74 o 
   7   5   1     4504.58     4320.94    200.75 o 
   9   5   1     2943.31     3402.37    292.81 o 
  11   5   1     5542.37     5541.62    430.51 o 
  13   5   1     1036.85      657.91    152.80 o 
  15   5   1        2.79       67.92     63.16 o 
  17   5   1     1033.82      657.14    303.02 o 
  19   5   1      355.76      478.21    161.66 o 
 -16   6   1       37.23      193.92    207.45 o 
 -14   6   1       39.80      190.23     92.69 o 
 -12   6   1        0.71       68.80     76.94 o 
 -10   6   1      178.04      187.49    109.80 o 
  -8   6   1     1404.46     1445.78    129.54 o 
  -6   6   1     3047.76     2902.23    190.87 o 
  -4   6   1      274.32      433.74    111.47 o 
  -2   6   1     1787.28     2161.89    161.57 o 
   0   6   1     1884.37     2037.85    156.13 o 
   2   6   1        8.47      226.89     77.25 o 
   4   6   1      870.96      905.88    122.29 o 
   6   6   1      879.70     1007.70    110.17 o 
   8   6   1       66.54      220.64     62.63 o 
  10   6   1     1447.02     1243.78    167.55 o 
  12   6   1      639.38      354.24     86.49 o 
  14   6   1        3.01      191.20     84.83 o 
  16   6   1       23.33      119.05    234.48 o 
 -15   7   1     1686.01     1471.66    347.19 o 
 -13   7   1        5.81      228.97    131.02 o 
 -11   7   1      340.59      403.57    107.61 o 
  -9   7   1     5228.18     5277.61    343.15 o 
  -7   7   1    14018.55    14414.26    700.07 o 
  -5   7   1     1040.74      988.48    131.73 o 
  -3   7   1    10586.01    10889.97    490.65 o 
  -1   7   1     4232.00     4408.75    331.28 o 
   1   7   1       22.14      167.92     82.82 o 
   3   7   1      139.85      245.45     59.85 o 
   5   7   1     4257.29     4395.07    250.98 o 
   7   7   1     1841.25     1652.03    207.38 o 
   9   7   1     1628.73     1769.36    171.12 o 
  11   7   1     3598.91     3331.64    292.84 o 
  13   7   1     2312.27     2222.94    358.41 o 
 -10   8   1     1063.25     1350.37    294.29 o 
  -8   8   1      464.00      447.46    182.12 o 
  -6   8   1     8192.49     9088.23    514.05 o 
  -4   8   1     4848.31     5250.10    443.06 o 
  -2   8   1      457.35      716.08    166.35 o 
   0   8   1     4719.02     5336.20    508.79 o 
   2   8   1    10509.42    11155.47    552.88 o 
   4   8   1     8420.65     8663.43    497.11 o 
   6   8   1      110.02      245.92    105.46 o 
   8   8   1     8541.46     8626.29    598.24 o 
  10   8   1     3844.63     3073.29    410.75 o 
 -24   0   2     8324.77     9552.32   1335.05 o 
 -22   0   2     5690.81     4961.92    552.17 o 
 -20   0   2     6163.85     7350.26    735.76 o 
 -18   0   2     7301.11     7899.70    383.68 o 
 -16   0   2    20904.04    21698.55    602.49 o 
 -14   0   2    41003.57    42254.13    671.36 o 
 -12   0   2     7224.25     8094.61    393.61 o 
 -10   0   2   136962.44   134230.38   3227.20 o 
  -8   0   2    50898.22    51285.45    998.73 o 
  -6   0   2     1330.46     1344.61    122.51 o 
  -4   0   2     7240.46     7240.39    171.88 o 
   2   0   2   181136.13   156906.89   5168.37 o 
   6   0   2     4680.77     3994.85    150.63 o 
   8   0   2    77528.77    78006.94    986.55 o 
  10   0   2     4794.22     4316.89    195.60 o 
  12   0   2    12812.05    12585.83    374.73 o 
  14   0   2    22563.48    24182.91    573.01 o 
  16   0   2      750.32      633.46    224.85 o 
  18   0   2     1432.76     1339.11    198.53 o 
  20   0   2       93.71      298.63    115.73 o 
  22   0   2      174.39      182.52    201.59 o 
 -23   1   2     1917.30     1496.28    292.04 o 
 -21   1   2     5731.56     5394.03    396.98 o 
 -19   1   2     1819.86     1651.86    141.73 o 
 -17   1   2      731.48      655.59     83.80 o 
 -15   1   2      805.16      993.58     92.47 o 
 -13   1   2   102375.82   105607.53   1170.05 o 
 -11   1   2    15166.20    14296.90    244.17 o 
  -9   1   2    61064.02    56305.16    690.68 o 
  -7   1   2   203839.63   194559.77   1760.23 o 
  -5   1   2   109603.24   110244.37   1165.21 o 
  -3   1   2    23527.10    22849.64    272.65 o 
  -1   1   2      350.63      275.79     32.77 o 
   1   1   2    80184.80    75114.20    619.59 o 
   3   1   2    45664.07    45851.43    459.11 o 
   5   1   2     9290.80    10349.15    171.33 o 
   7   1   2        0.84       34.51     45.55 o 
   9   1   2    47786.30    46254.26    576.95 o 
  11   1   2     1857.81     1922.42    103.82 o 
  13   1   2    89441.56    90065.96    785.11 o 
  15   1   2    42918.48    47355.20    957.72 o 
  17   1   2     2038.39     1655.07    120.72 o 
  19   1   2    16532.77    17798.16    513.52 o 
  21   1   2      292.78      405.98    109.15 o 
  23   1   2       39.08       97.47    162.53 o 
 -22   2   2     1126.36     1070.04    191.56 o 
 -20   2   2      974.13     1036.04    180.84 o 
 -18   2   2     1166.15     1175.38    118.51 o 
 -16   2   2     2732.08     2557.78    136.54 o 
 -14   2   2     7220.81     6788.64    331.67 o 
 -12   2   2      211.50      363.29     82.90 o 
 -10   2   2    25020.75    25447.55    436.13 o 
  -8   2   2     1682.02     1789.37    118.64 o 
  -6   2   2     4819.50     4735.53    109.78 o 
  -4   2   2     9652.39     9048.86    169.90 o 
  -2   2   2    49133.48    47623.03    476.55 o 
   0   2   2    10202.19    10322.81    190.43 o 
   2   2   2    66173.20    65241.06    600.24 o 
   4   2   2   166615.30   160653.59   1314.61 o 
   6   2   2      933.39     1064.79     63.65 o 
   8   2   2    32101.27    33547.80    559.13 o 
  10   2   2      147.16      168.12     51.11 o 
  12   2   2       72.87      135.93     52.03 o 
  14   2   2     3569.27     3719.66    167.44 o 
  16   2   2      840.32      816.04     82.77 o 
  18   2   2      292.30      230.47     63.99 o 
  20   2   2      139.27       93.00     46.07 o 
  22   2   2      175.66      230.09    176.72 o 
 -21   3   2        3.91      255.52    115.23 o 
 -19   3   2        0.31      196.50    116.60 o 
 -17   3   2        7.80      187.18     91.16 o 
 -15   3   2      769.87      588.59    133.77 o 
 -13   3   2      384.29      361.18     93.69 o 
 -11   3   2       42.25      285.89     89.28 o 
  -9   3   2     2784.69     3014.98    181.49 o 
  -7   3   2      960.01     1130.59     85.43 o 
  -5   3   2       11.13      159.61     41.27 o 
  -3   3   2     1058.18     1477.40     90.57 o 
  -1   3   2      555.66      608.07     62.76 o 
   1   3   2      212.55      318.81     49.41 o 
   3   3   2      160.82      188.51     64.44 o 
   5   3   2     1405.87     1465.43     92.41 o 
   7   3   2     5960.26     6072.89    151.16 o 
   9   3   2       63.02      190.84     37.68 o 
  11   3   2     1163.18     1206.55     89.84 o 
  13   3   2     1039.38      923.17     77.97 o 
  15   3   2      742.68      635.49    127.31 o 
  17   3   2      660.92      481.37    102.54 o 
  19   3   2       29.21      253.48     82.58 o 
  21   3   2        3.78       -5.65    138.67 o 
 -20   4   2      882.33      658.44    175.92 o 
 -18   4   2     2821.22     2876.99    225.86 o 
 -16   4   2     7074.74     7124.63    589.00 o 
 -14   4   2     2903.38     2611.96    225.16 o 
 -12   4   2       15.83       99.06     62.40 o 
 -10   4   2    12601.81    13066.44    328.12 o 
  -8   4   2     4178.81     4157.00    185.59 o 
  -6   4   2      131.93      189.08     52.09 o 
  -4   4   2     2482.50     2770.29    128.05 o 
  -2   4   2    57500.14    59562.02    635.43 o 
   0   4   2       20.23      167.09     51.00 o 
   2   4   2    53214.49    53594.73    582.67 o 
   4   4   2    63160.41    63223.18    661.94 o 
   6   4   2     3422.31     3260.77    204.75 o 
   8   4   2     6306.88     6370.50    190.71 o 
  10   4   2     3441.11     3248.22    155.86 o 
  12   4   2     3979.04     3770.44    181.06 o 
  14   4   2     2513.83     2392.14    150.82 o 
  16   4   2       19.84       41.36     42.51 o 
  18   4   2       90.80      174.68     65.81 o 
  20   4   2      181.09      109.42    196.02 o 
 -19   5   2      238.07      -20.60    187.88 o 
 -17   5   2      380.13      381.52    146.29 o 
 -15   5   2     2896.60     2922.02    279.12 o 
 -13   5   2    34713.35    36897.86    956.43 o 
 -11   5   2     6589.23     6944.87    247.53 o 
  -9   5   2    31251.82    32839.42    882.72 o 
  -7   5   2    66738.83    72689.20   1415.40 o 
  -5   5   2    21854.84    23245.21    646.81 o 
  -3   5   2       18.94      199.96     62.28 o 
  -1   5   2     6087.50     6175.58    215.58 o 
   1   5   2    37686.34    39862.67    839.46 o 
   3   5   2     9122.58     8707.30    234.71 o 
   5   5   2      364.78      413.11     69.43 o 
   7   5   2      391.45      398.04    102.49 o 
   9   5   2    15596.34    15417.93    452.68 o 
  11   5   2       97.05      136.96    108.55 o 
  13   5   2    30115.87    30281.00   1044.32 o 
  15   5   2    26101.22    26900.56   1736.15 o 
  17   5   2      525.52      233.26    167.89 o 
  19   5   2     5003.52     5046.22    743.08 o 
 -18   6   2     2033.82     2400.90    333.84 o 
 -16   6   2     5050.12     4928.50    535.96 o 
 -14   6   2     4362.68     4188.79    356.29 o 
 -12   6   2       29.60      143.26     52.03 o 
 -10   6   2    14954.64    15635.59    511.20 o 
  -8   6   2     1895.31     2040.84    213.37 o 
  -6   6   2     3464.63     3644.09    212.33 o 
  -4   6   2     4179.71     4072.76    220.11 o 
  -2   6   2    66947.79    73825.94   1493.05 o 
   0   6   2     3092.96     3241.35    223.60 o 
   2   6   2    71295.57    76127.05   2064.17 o 
   4   6   2    87388.46    97043.13   1926.62 o 
   6   6   2      723.74      721.33    101.56 o 
   8   6   2    19038.96    18773.93    563.44 o 
  10   6   2     3143.38     2749.73    177.95 o 
  12   6   2     1007.77      865.61     92.06 o 
  14   6   2     1729.05     1604.94    201.10 o 
  16   6   2      213.56       -0.65    479.87 o 
 -15   7   2        4.22       66.18    224.97 o 
 -13   7   2     9740.69    11046.12    881.21 o 
 -11   7   2     4842.89     4623.25    348.51 o 
  -9   7   2     5332.13     5127.28    368.02 o 
  -7   7   2    21428.65    22910.88    983.14 o 
  -5   7   2     5456.60     5239.84    329.91 o 
  -3   7   2      837.61      922.41    242.13 o 
  -1   7   2     2690.06     2703.19    242.28 o 
   1   7   2     6968.39     7138.27    340.42 o 
   3   7   2       41.83       55.60     98.53 o 
   5   7   2      705.01      547.46    121.40 o 
   7   7   2      537.72      356.67     88.77 o 
   9   7   2     5433.55     5327.28    410.05 o 
  11   7   2        1.80      113.68    102.45 o 
  13   7   2    10247.47    12311.18   1194.82 o 
 -10   8   2     1761.07     1489.33    285.31 o 
  -8   8   2       34.10      176.42    109.13 o 
  -6   8   2     1919.97     2272.48    287.35 o 
  -4   8   2       41.48      341.00    101.24 o 
  -2   8   2     3230.14     3445.68    343.63 o 
   0   8   2      869.67      932.27    182.75 o 
   2   8   2     2488.97     2558.58    278.90 o 
   4   8   2     3842.97     3887.70    405.30 o 
   6   8   2       47.69      176.38    142.36 o 
   8   8   2     2812.38     2808.51    317.75 o 
  10   8   2       98.67      191.50    134.99 o 
 -23   1   3       27.73      169.11    120.76 o 
 -21   1   3      124.94      182.84    141.98 o 
 -19   1   3      109.05      230.64     53.15 o 
 -17   1   3      632.30      598.06     72.64 o 
 -15   1   3     4514.11     4160.68    168.22 o 
 -13   1   3     1396.42     1403.44     96.04 o 
 -11   1   3     8165.87     8538.27    172.36 o 
  -9   1   3    21793.88    22783.43    318.02 o 
  -7   1   3     5080.68     4358.66    106.26 o 
  -5   1   3   161084.28   160366.34   1665.31 o 
  -3   1   3   186135.28   177680.42   1591.68 o 
  -1   1   3    39376.06    38256.43    363.48 o 
   1   1   3    91621.83    87687.25    721.23 o 
   3   1   3     5422.20     5633.83    150.69 o 
   5   1   3     5755.04     5669.94    124.03 o 
   7   1   3    12421.41    12451.95    196.32 o 
   9   1   3    15598.95    15039.48    244.85 o 
  11   1   3      101.64      218.57     55.49 o 
  13   1   3     8063.09     7964.37    211.89 o 
  15   1   3     5103.30     4781.21    191.22 o 
  17   1   3     3746.91     4084.04    195.91 o 
  19   1   3      287.78      366.10     75.45 o 
  21   1   3     1713.31     1697.41    186.81 o 
  23   1   3     1392.80     1596.96    215.43 o 
 -22   2   3     1147.32     1381.14    373.05 o 
 -20   2   3    18042.56    18408.77   1045.40 o 
 -18   2   3      145.78      284.31    104.58 o 
 -16   2   3    48176.68    52420.83   1311.43 o 
 -14   2   3    79434.26    83383.07   1172.49 o 
 -12   2   3     1191.19     1401.58    122.44 o 
 -10   2   3    12696.35    11771.36    296.43 o 
  -8   2   3     5081.93     5328.36    193.67 o 
  -6   2   3     1413.62     1523.96     76.83 o 
  -4   2   3    41607.59    40335.48    431.49 o 
  -2   2   3    53772.93    51219.50    559.25 o 
   0   2   3     6639.18     6565.90    143.67 o 
   2   2   3      766.95      878.79     63.68 o 
   4   2   3    21637.61    21974.89    288.63 o 
   6   2   3   180249.94   174600.17   1361.57 o 
   8   2   3    88483.41    88558.91   1317.43 o 
  10   2   3    38874.61    40205.33    459.58 o 
  12   2   3    57603.79    59155.67    579.02 o 
  14   2   3      783.77      782.97     88.95 o 
  16   2   3      247.72      185.28     68.38 o 
  18   2   3     3170.06     2690.33    177.15 o 
  20   2   3     2305.83     2272.40    204.14 o 
  22   2   3     1622.96      872.34    220.65 o 
 -21   3   3      372.09      179.36     83.45 o 
 -19   3   3      306.89      439.40    124.51 o 
 -17   3   3     1445.80     1290.71    149.74 o 
 -15   3   3    13300.89    13490.36    502.31 o 
 -13   3   3     5041.83     4931.44    238.53 o 
 -11   3   3    16891.94    17764.33    385.71 o 
  -9   3   3    37696.90    39633.30    601.43 o 
  -7   3   3    13030.70    12150.06    211.65 o 
  -5   3   3   311194.69   303309.34   2183.26 o 
  -3   3   3   256211.92   247389.56   2038.30 o 
  -1   3   3    76811.66    75445.03    769.07 o 
   1   3   3   121826.21   115470.59    987.32 o 
   3   3   3     2980.82     3063.02    105.94 o 
   5   3   3     5639.85     5565.27    140.03 o 
   7   3   3    37088.19    38757.28    432.59 o 
   9   3   3    34352.03    34956.61    497.64 o 
  11   3   3      351.47      435.47     57.04 o 
  13   3   3    18370.16    18417.17    385.59 o 
  15   3   3     9424.44     8396.79    302.60 o 
  17   3   3     7819.14     8478.15    309.44 o 
  19   3   3     2450.45     3062.45    259.31 o 
  21   3   3     3971.39     4097.78    487.31 o 
 -20   4   3    10768.35    11635.01    948.77 o 
 -18   4   3       36.33      142.70    177.42 o 
 -16   4   3    22894.89    24035.49    979.04 o 
 -14   4   3    36092.99    38387.96    971.99 o 
 -12   4   3      875.39      943.12    146.45 o 
 -10   4   3     7284.42     6890.58    177.48 o 
  -8   4   3     1515.45     1719.46    130.46 o 
  -6   4   3        2.81       95.05     61.07 o 
  -4   4   3     6912.43     6407.14    233.35 o 
  -2   4   3    35076.49    35887.31    517.34 o 
   0   4   3    11054.11    11163.51    249.25 o 
   2   4   3      330.86      395.92     74.43 o 
   4   4   3    33222.83    33848.73    493.71 o 
   6   4   3   112145.35   114329.48   1624.82 o 
   8   4   3    28315.74    29595.49    409.12 o 
  10   4   3    45858.11    49308.34    987.01 o 
  12   4   3    37651.01    39906.99   1157.50 o 
  14   4   3      981.94      807.01     89.26 o 
  16   4   3     2666.40     2505.16    188.53 o 
  18   4   3     1579.37     1097.33    350.37 o 
  20   4   3     2974.50     3377.93    569.63 o 
 -19   5   3       46.05      136.12    142.41 o 
 -17   5   3      565.84      597.26    168.03 o 
 -15   5   3      590.33      694.71    162.85 o 
 -13   5   3      536.07      564.90    128.82 o 
 -11   5   3      354.13      360.56     69.43 o 
  -9   5   3     8027.20     7878.15    324.81 o 
  -7   5   3       24.26      213.21     72.45 o 
  -5   5   3    30741.32    31315.60    508.35 o 
  -3   5   3    15168.78    14970.84    334.81 o 
  -1   5   3    13412.34    14075.81    309.04 o 
   1   5   3     9603.02    10073.00    263.16 o 
   3   5   3       68.80      115.84     43.47 o 
   5   5   3     3548.34     3252.35    167.12 o 
   7   5   3     1533.35     1499.39    106.89 o 
   9   5   3     4839.81     4691.56    218.26 o 
  11   5   3       14.39       78.94     41.23 o 
  13   5   3     2507.57     2261.11    173.23 o 
  15   5   3     1088.51      894.91    158.15 o 
  17   5   3       18.40       91.47    116.58 o 
  19   5   3      159.88      320.61    208.74 o 
 -16   6   3       77.94      526.66    259.42 o 
 -14   6   3      501.89      511.02    175.04 o 
 -12   6   3      442.63      339.81     85.80 o 
 -10   6   3      261.45      233.12     75.52 o 
  -8   6   3      116.47      187.34     62.00 o 
  -6   6   3       20.26      167.07     81.62 o 
  -4   6   3     1839.66     1925.79    159.31 o 
  -2   6   3      144.57      273.11     65.92 o 
   0   6   3      415.55      582.41     99.63 o 
   2   6   3       86.73      393.94     93.22 o 
   4   6   3       67.63      161.95     75.89 o 
   6   6   3     1867.81     1671.41    285.53 o 
   8   6   3     1308.77     1157.62    127.34 o 
  10   6   3      169.76      191.69     54.64 o 
  12   6   3      320.02      251.77    133.38 o 
  14   6   3     1263.22      916.13    196.09 o 
  16   6   3        5.30      -55.38    561.97 o 
 -13   7   3     1991.15     1947.49    317.00 o 
 -11   7   3     1114.56     1286.78    182.70 o 
  -9   7   3      438.35      404.68    168.52 o 
  -7   7   3     1673.03     1962.00    232.03 o 
  -5   7   3    10973.57    12646.02    632.61 o 
  -3   7   3    13593.96    14889.91    544.05 o 
  -1   7   3      133.65      111.21     80.03 o 
   1   7   3     8620.46     8601.46    495.21 o 
   3   7   3      948.39      948.67    137.85 o 
   5   7   3       71.98       23.67     91.90 o 
   7   7   3     1321.14     1238.96    156.89 o 
   9   7   3     1096.33      869.08    162.89 o 
  11   7   3        7.78       51.42     94.94 o 
  13   7   3      172.38      147.76    186.44 o 
 -10   8   3     2610.41     2760.69    483.71 o 
  -8   8   3       90.99      419.62    165.07 o 
  -6   8   3      135.52      144.84     70.27 o 
  -4   8   3     2718.42     3131.48    323.77 o 
  -2   8   3     4451.21     4362.97    362.79 o 
   0   8   3     1693.90     1658.64    238.14 o 
   2   8   3        5.92       32.45    137.71 o 
   4   8   3     3716.24     3834.27    518.60 o 
   6   8   3    14958.35    15435.75   1321.85 o 
   8   8   3     5306.75     4996.53    583.07 o 
 -22   0   4     9608.24     8289.72   1573.63 o 
 -20   0   4     7856.49     8632.78    548.77 o 
 -18   0   4     7172.83     7021.97    377.56 o 
 -16   0   4    10144.17    10738.61    381.19 o 
 -14   0   4    27512.08    26249.11    501.43 o 
 -12   0   4   120782.46   120852.67   1623.63 o 
 -10   0   4    30485.94    30551.99    512.43 o 
  -8   0   4    54040.13    50983.73    696.99 o 
  -6   0   4   172731.20   168473.48   2228.13 o 
  -4   0   4     9250.97     8705.38    205.73 o 
  -2   0   4    29563.66    29863.01    423.63 o 
   0   0   4   274269.72   241494.16   2610.06 o 
   2   0   4   232002.69   209138.48   2722.84 o 
   4   0   4    25041.46    24064.30    375.95 o 
   6   0   4   363798.91   326283.88   5914.69 o 
   8   0   4    90350.67    84393.91   1062.54 o 
  10   0   4      230.37      378.12     80.28 o 
  12   0   4    11985.08    11909.55    372.58 o 
  14   0   4    10225.90    10415.77    596.25 o 
  16   0   4     9402.11     9693.09    530.06 o 
  18   0   4     4703.03     4503.73    309.08 o 
  20   0   4      935.91      954.22    248.39 o 
  22   0   4       12.42      304.50    139.10 o 
 -23   1   4     7651.44     7653.54    684.18 o 
 -21   1   4     9711.01     8530.68    678.38 o 
 -19   1   4     1035.22     1380.28    131.27 o 
 -17   1   4    10424.90    10170.36    302.12 o 
 -15   1   4       64.20      190.11     42.88 o 
 -13   1   4     4479.46     4806.96    138.20 o 
 -11   1   4    63254.55    63688.50    612.35 o 
  -9   1   4   129819.05   132830.69   1408.39 o 
  -7   1   4      154.63      359.11     50.26 o 
  -5   1   4   146619.02   137802.61   1386.76 o 
  -3   1   4   201703.20   192639.77   1517.44 o 
  -1   1   4   170205.69   162252.95   1285.85 o 
   1   1   4    15201.50    16724.70    206.37 o 
   3   1   4   125753.33   118502.63   1998.18 o 
   5   1   4    62428.82    58795.41    594.86 o 
   7   1   4       71.17      175.26     41.16 o 
   9   1   4     8017.35     7417.26    172.10 o 
  11   1   4    10064.95     9493.69    221.30 o 
  13   1   4    32963.73    33525.22    595.07 o 
  15   1   4    13036.96    11794.14    328.18 o 
  17   1   4    39800.11    40251.25   1545.50 o 
  19   1   4     2780.32     3561.76    273.07 o 
  21   1   4     2487.46     1751.37    242.47 o 
 -22   2   4     1346.03     1383.03    220.99 o 
 -20   2   4      967.66     1160.17    184.22 o 
 -18   2   4     2400.71     2266.05    218.35 o 
 -16   2   4      756.54      667.95    129.59 o 
 -14   2   4     3864.86     3814.00    238.19 o 
 -12   2   4    22498.84    22358.79    479.18 o 
 -10   2   4     8388.74     8847.18    261.67 o 
  -8   2   4     9115.54     8385.81    239.85 o 
  -6   2   4    41338.91    43431.28    457.01 o 
  -4   2   4      553.04      491.62     55.04 o 
  -2   2   4    13112.22    13275.10    213.53 o 
   0   2   4    35483.88    33942.54    375.52 o 
   2   2   4    33334.72    32264.33    352.79 o 
   4   2   4       54.04      126.97     66.40 o 
   6   2   4    75023.11    77372.05    856.44 o 
   8   2   4    24969.31    23935.46    404.18 o 
  10   2   4       80.02      137.01     49.15 o 
  12   2   4     7099.37     7096.85    234.50 o 
  14   2   4     3239.22     3194.42    178.44 o 
  16   2   4      127.72      327.67     70.26 o 
  18   2   4       67.34      143.73     65.21 o 
  20   2   4      264.92      217.30    103.20 o 
  22   2   4      181.53      229.17    171.91 o 
 -21   3   4        5.49      -66.66    158.31 o 
 -19   3   4       12.75      266.52    103.40 o 
 -17   3   4      109.22      158.67    106.43 o 
 -15   3   4       57.38      183.44     97.62 o 
 -13   3   4     1487.60     1424.20    148.43 o 
 -11   3   4     1126.28     1208.28    137.57 o 
  -9   3   4      126.68      205.13     61.03 o 
  -7   3   4        6.15      160.82     44.35 o 
  -5   3   4     4241.70     4507.50    151.72 o 
  -3   3   4        1.43      232.82     52.94 o 
  -1   3   4     2844.55     2941.81    126.07 o 
   1   3   4     5091.64     5311.80    161.67 o 
   3   3   4     2983.97     3245.76    114.20 o 
   5   3   4    12330.08    12721.35    215.32 o 
   7   3   4      142.44      214.49     53.39 o 
   9   3   4      637.36      941.81     82.57 o 
  11   3   4        3.12      194.76     54.46 o 
  13   3   4       37.16      163.95     70.04 o 
  15   3   4      381.47      341.29     68.82 o 
  17   3   4        1.83      104.67     94.89 o 
  19   3   4      535.80      421.19    148.02 o 
  21   3   4       73.58       53.96    257.46 o 
 -20   4   4     1933.29     2244.27    384.81 o 
 -18   4   4       10.22      207.12    166.54 o 
 -16   4   4     1339.41     1308.52    183.19 o 
 -14   4   4     2201.33     2232.14    346.14 o 
 -12   4   4    15798.82    16035.32    505.09 o 
 -10   4   4     9610.24     9266.61    254.58 o 
  -8   4   4     3944.98     3854.52    143.77 o 
  -6   4   4    20800.00    21184.36    371.46 o 
  -4   4   4      803.56      998.84     86.11 o 
  -2   4   4      343.92      252.65     59.93 o 
   0   4   4    16550.09    15996.89    292.34 o 
   2   4   4    31043.21    30624.71    421.76 o 
   4   4   4     7617.02     7504.29    198.40 o 
   6   4   4    28666.45    29282.43    606.03 o 
   8   4   4    11473.24    10945.60    244.81 o 
  10   4   4     2733.08     2726.65    146.22 o 
  12   4   4       63.45      185.30     64.48 o 
  14   4   4     2696.59     2346.73    140.68 o 
  16   4   4     5540.41     5265.94    476.68 o 
  18   4   4      569.64      517.99    206.57 o 
  20   4   4      320.36      419.99    232.01 o 
 -19   5   4      711.94     1101.39    253.29 o 
 -17   5   4     4903.93     4619.00    467.81 o 
 -15   5   4      176.92      270.68    116.68 o 
 -13   5   4      169.66      269.13     92.87 o 
 -11   5   4    22761.60    22614.59    492.32 o 
  -9   5   4    35093.48    37173.38    806.58 o 
  -7   5   4       11.98       94.96     71.71 o 
  -5   5   4    51445.25    52548.97    712.10 o 
  -3   5   4    34241.96    35307.42    790.75 o 
  -1   5   4    25934.83    25599.21    455.09 o 
   1   5   4     1548.68     1860.54    167.78 o 
   3   5   4    22781.61    21906.31    452.40 o 
   5   5   4    31768.64    29874.59    885.87 o 
   7   5   4      122.30      194.14     54.08 o 
   9   5   4      823.51      905.83     85.75 o 
  11   5   4     6583.72     5709.35    269.18 o 
  13   5   4     4620.92     4166.45    271.05 o 
  15   5   4     4823.29     3481.22    460.07 o 
  17   5   4    13260.28    12306.32    898.09 o 
 -16   6   4      408.25      569.12    200.20 o 
 -14   6   4     4802.45     4940.19    505.22 o 
 -12   6   4    25683.77    29980.98   1494.98 o 
 -10   6   4     8631.25     8437.50    321.22 o 
  -8   6   4    12307.13    13001.85    460.29 o 
  -6   6   4    29143.68    30547.62    950.07 o 
  -4   6   4      124.68      269.92     80.87 o 
  -2   6   4     7156.26     7194.77    306.73 o 
   0   6   4    24511.52    25100.82    923.57 o 
   2   6   4    39779.77    40434.13   1315.64 o 
   4   6   4     5085.65     5387.35    338.99 o 
   6   6   4    54284.74    57110.09   2153.89 o 
   8   6   4    15631.94    14573.23    562.19 o 
  10   6   4       51.47       98.61     79.49 o 
  12   6   4     2926.73     2771.65    277.38 o 
  14   6   4     3301.65     3496.62    373.83 o 
  16   6   4     1747.55     2183.80    365.56 o 
 -13   7   4      560.26      835.71    218.52 o 
 -11   7   4     3504.28     3775.76    566.84 o 
  -9   7   4     6882.08     7524.51    539.84 o 
  -7   7   4      274.69      296.13    120.39 o 
  -5   7   4     6795.45     7089.23    429.54 o 
  -3   7   4    10443.32    11280.11    466.42 o 
  -1   7   4     6405.44     6671.80    342.34 o 
   1   7   4        1.23      167.38    124.00 o 
   3   7   4     8866.01     9169.51    491.39 o 
   5   7   4     6494.43     5998.94    452.23 o 
   7   7   4      245.25      199.86     72.53 o 
   9   7   4     1597.53     1194.15    228.47 o 
  11   7   4     2079.45     2258.88    320.98 o 
  13   7   4     2453.73     2163.56    335.03 o 
 -10   8   4      128.74      142.16    116.24 o 
  -8   8   4     1438.69     1349.04    219.88 o 
  -6   8   4     1451.53     1049.49    487.22 o 
  -4   8   4      473.87      490.02    136.54 o 
  -2   8   4     2661.71     3080.02    333.52 o 
   0   8   4     1524.33     1575.14    213.20 o 
   2   8   4     2582.08     2423.52    306.53 o 
   4   8   4      199.86      362.32    107.03 o 
   6   8   4     3872.47     3591.34    434.83 o 
   8   8   4      223.29      465.19    201.70 o 
 -23   1   5     2706.86     2285.38    678.27 o 
 -21   1   5     1023.37      839.12    332.70 o 
 -19   1   5     1346.88     1239.13    107.22 o 
 -17   1   5     1017.34      911.83     80.98 o 
 -15   1   5      346.75      327.67     64.13 o 
 -13   1   5    10934.25    11435.62    194.89 o 
 -11   1   5     1482.97     1494.47     80.89 o 
  -9   1   5     2173.94     1879.71     78.73 o 
  -7   1   5    22291.35    22178.77    277.08 o 
  -5   1   5    21625.30    22254.80    271.35 o 
  -3   1   5    64648.50    62073.92    566.14 o 
  -1   1   5   158226.59   149231.33   1200.54 o 
   1   1   5    25120.68    23788.12    292.37 o 
   3   1   5    27280.36    26254.25    473.48 o 
   5   1   5    26322.36    25961.09    320.07 o 
   7   1   5      645.10      774.61     72.93 o 
   9   1   5     1891.47     1885.00     97.81 o 
  11   1   5     3245.13     2716.61    126.34 o 
  13   1   5       77.68      162.31     57.67 o 
  15   1   5       63.75      241.30     58.04 o 
  17   1   5        4.56       34.18     63.75 o 
  19   1   5     1136.77      980.08    141.00 o 
  21   1   5     4180.02     4473.56    685.20 o 
 -22   2   5      149.78      143.59    114.67 o 
 -20   2   5      254.77      294.44    107.30 o 
 -18   2   5    11516.04    11241.45    626.77 o 
 -16   2   5    31682.18    32661.85    833.50 o 
 -14   2   5    16551.58    17253.11    536.68 o 
 -12   2   5   124995.34   130796.27   1409.71 o 
 -10   2   5    40203.77    41451.51    614.70 o 
  -8   2   5     2799.28     2434.66    152.36 o 
  -4   2   5     8121.47     7775.61    163.48 o 
  -2   2   5    34596.02    34754.05    396.35 o 
   0   2   5    12419.01    12212.07    198.44 o 
   2   2   5    12927.41    13280.22    191.38 o 
   4   2   5    32849.63    31970.17    457.72 o 
   6   2   5      770.26      831.18     95.97 o 
   8   2   5    91790.56    93690.63   1178.90 o 
  10   2   5   118478.50   120341.22   1716.61 o 
  12   2   5     2840.77     2948.84    129.76 o 
  14   2   5    43900.29    44774.95    940.53 o 
  16   2   5    11180.86    11675.10    519.49 o 
  18   2   5     2009.96     1723.61    153.36 o 
  20   2   5      301.08      190.35    142.01 o 
  22   2   5     1988.65     1320.80    264.46 o 
 -21   3   5     2682.69     2655.71    320.10 o 
 -19   3   5     5179.23     4322.50    465.45 o 
 -17   3   5     1949.62     1826.05    220.76 o 
 -15   3   5     3906.75     3797.89    242.57 o 
 -13   3   5    28557.71    29099.29    648.60 o 
 -11   3   5        6.35      191.27     85.33 o 
  -9   3   5      544.78      540.93     94.27 o 
  -7   3   5    73127.05    74416.80    806.76 o 
  -5   3   5    79320.61    83456.13    801.18 o 
  -3   3   5   120851.53   117697.23    981.87 o 
  -1   3   5   443443.28   412325.16   4138.77 o 
   1   3   5    44404.97    42539.33    612.35 o 
   3   3   5    86415.10    86039.84    831.24 o 
   5   3   5    57873.06    56457.09    750.09 o 
   7   3   5     1127.54     1414.18    129.46 o 
   9   3   5     2737.37     2922.47    179.16 o 
  11   3   5    14695.29    13692.58    455.81 o 
  13   3   5      322.10      414.95     63.63 o 
  15   3   5      135.02      264.19    120.43 o 
  17   3   5     1506.77     1009.73    194.29 o 
  19   3   5     3257.97     3735.07    516.63 o 
  21   3   5     5844.75     7753.68    840.76 o 
 -20   4   5       12.39      135.94    102.47 o 
 -18   4   5     8913.23     9629.04    739.69 o 
 -16   4   5    20989.09    22171.40    850.37 o 
 -14   4   5     6609.88     7375.16    417.95 o 
 -12   4   5    71513.88    75053.59   1805.40 o 
 -10   4   5    20991.12    21370.79    484.97 o 
  -8   4   5     3007.18     2763.68    137.37 o 
  -6   4   5     3900.26     3703.56    152.64 o 
  -4   4   5     6538.35     7051.54    208.97 o 
  -2   4   5    18178.49    17480.79    312.76 o 
   0   4   5      122.42      188.49     64.13 o 
   2   4   5      155.27      199.35     58.15 o 
   4   4   5    10854.69    10422.24    255.50 o 
   6   4   5     3945.24     3621.62    125.69 o 
   8   4   5    31464.70    33667.98    832.76 o 
  10   4   5    56293.02    58284.20   1510.77 o 
  12   4   5     2248.34     2383.18    204.89 o 
  16   4   5     8129.72     8768.58    564.79 o 
  18   4   5     1883.23     1296.11    218.46 o 
  20   4   5       35.45      175.16    238.14 o 
 -19   5   5      762.05      767.81    241.03 o 
 -17   5   5      258.81      140.71    194.05 o 
 -15   5   5      719.98      447.56    209.84 o 
 -13   5   5     3249.13     3433.51    347.68 o 
 -11   5   5     1272.95     1017.93    140.19 o 
  -9   5   5      421.01      504.62     84.05 o 
  -7   5   5     6809.65     6567.22    224.93 o 
  -5   5   5     9356.44     9418.27    301.72 o 
  -3   5   5     5111.51     4529.61    212.55 o 
  -1   5   5    46129.90    47345.94   1095.15 o 
   1   5   5      789.02      826.24    109.01 o 
   3   5   5    12804.45    13029.08    491.99 o 
   5   5   5     5619.48     4997.12    194.01 o 
   7   5   5     2593.29     2503.51    157.06 o 
   9   5   5       35.60      142.15     53.93 o 
  11   5   5     1610.28     1320.13    241.90 o 
  13   5   5       79.25      141.39    100.87 o 
  15   5   5      159.08      184.00     85.18 o 
  17   5   5      570.39      567.95    152.62 o 
 -16   6   5      112.29       16.45    132.58 o 
 -14   6   5      878.73      903.59    215.17 o 
 -12   6   5      139.40      154.11     58.70 o 
 -10   6   5        2.17       46.84     85.08 o 
  -8   6   5      542.14      475.29     93.28 o 
  -6   6   5       63.91      209.80     97.75 o 
  -4   6   5       18.58      122.51     77.82 o 
  -2   6   5      575.94      627.50    110.90 o 
   0   6   5     3208.76     3438.34    308.11 o 
   2   6   5       54.66      187.03     79.88 o 
   4   6   5      118.50      210.40     68.67 o 
   6   6   5       58.06      129.93     54.97 o 
   8   6   5       30.30      129.39     47.66 o 
  10   6   5      613.91      383.08    117.95 o 
  12   6   5      593.76      376.94    128.42 o 
  14   6   5      203.93      156.82    203.21 o 
  16   6   5        3.73      102.28    323.39 o 
 -13   7   5      637.47      439.28    123.08 o 
 -11   7   5     1181.94     1129.33    218.36 o 
  -9   7   5     1004.28      778.04    172.41 o 
  -7   7   5     3673.95     4100.91    325.76 o 
  -5   7   5     1420.15     1792.97    249.91 o 
  -3   7   5     8421.71     8551.91    499.72 o 
  -1   7   5    14841.18    16087.61    825.25 o 
   1   7   5     4127.11     4408.68    336.39 o 
   3   7   5     1185.41     1164.87    150.94 o 
   5   7   5     1806.01     1605.40    172.37 o 
   7   7   5      698.06      369.19    109.95 o 
   9   7   5      758.42     1000.06    219.57 o 
  11   7   5      748.95      978.58    195.42 o 
  13   7   5       48.22      220.06    187.99 o 
  -8   8   5       43.74      349.22    127.75 o 
  -6   8   5     1948.42     1819.28    286.99 o 
  -4   8   5      995.56     1109.73    228.78 o 
  -2   8   5      819.08      857.73    154.33 o 
   0   8   5      388.42      446.70    124.16 o 
   2   8   5      486.68      301.18    148.12 o 
   4   8   5     2275.34     1931.44    332.46 o 
   6   8   5      218.10      129.24    139.54 o 
   8   8   5     5171.63     5451.97    533.89 o 
 -24   0   6      747.69      560.16    266.55 o 
 -22   0   6       13.87      263.93    221.61 o 
 -20   0   6     9310.16     9255.12    545.01 o 
 -18   0   6    13168.65    13839.37    758.28 o 
 -16   0   6     2554.16     2658.09    194.32 o 
 -14   0   6    11397.35    12594.79    390.54 o 
 -12   0   6       83.59      194.23     48.03 o 
 -10   0   6   144873.70   149759.14   1724.29 o 
  -8   0   6   254093.47   254833.73   2561.46 o 
  -6   0   6     6357.77     7773.27    213.00 o 
  -4   0   6   175108.02   171058.80   1948.54 o 
  -2   0   6    73845.31    73533.20    922.06 o 
   0   0   6    14360.42    14355.14    293.88 o 
   2   0   6    16117.95    16783.40    306.15 o 
   4   0   6   123173.79   117270.62   2121.74 o 
   6   0   6    29316.48    28953.12    470.11 o 
   8   0   6    56194.44    58481.86   1289.35 o 
  10   0   6    89535.88    87033.78   2507.77 o 
  12   0   6    11888.25    11985.67    602.93 o 
  14   0   6     2467.78     3100.78    335.78 o 
  16   0   6     4295.07     4376.00    469.42 o 
  18   0   6    15608.51    13591.24   1794.41 o 
  20   0   6     1297.45     1837.67    304.67 o 
  22   0   6     1110.79      797.99    485.20 o 
 -23   1   6     2944.97     2147.76    415.65 o 
 -21   1   6    11319.20    12268.17    864.33 o 
 -19   1   6    30169.69    33561.45    759.71 o 
 -17   1   6     5032.32     4923.91    206.78 o 
 -15   1   6     9260.21     9036.09    324.90 o 
 -13   1   6     3764.52     3781.17    122.04 o 
 -11   1   6     1133.40     1657.12     87.34 o 
  -9   1   6     1932.97     1701.57     85.27 o 
  -7   1   6    79382.55    79026.57    700.06 o 
  -5   1   6    25599.56    25834.41    313.34 o 
  -3   1   6     3067.06     3007.80    102.43 o 
  -1   1   6    33894.79    30908.03    357.25 o 
   1   1   6   147289.81   142268.17   1179.13 o 
   3   1   6   107157.33   100122.73    937.35 o 
   5   1   6     5912.36     5777.26    119.98 o 
   7   1   6   128145.90   125469.23   1155.16 o 
   9   1   6     9610.25     9421.14    235.31 o 
  11   1   6     4488.71     3978.18    142.33 o 
  13   1   6      582.76      510.71     75.28 o 
  15   1   6     6843.87     7127.64    359.13 o 
  17   1   6     1338.99     1267.19    131.84 o 
  19   1   6    12262.65    12467.84   1170.77 o 
  21   1   6     2687.40     2866.97    364.64 o 
 -22   2   6        4.80      195.23    115.75 o 
 -20   2   6     1304.91     1059.13    220.43 o 
 -18   2   6      986.16      983.23    191.23 o 
 -16   2   6      882.79      841.92    122.71 o 
 -14   2   6     3524.52     3424.42    214.91 o 
 -12   2   6       12.48      125.47     82.37 o 
 -10   2   6    33390.59    32565.14    576.84 o 
  -8   2   6    39896.72    39559.84    773.00 o 
  -6   2   6      145.61      212.50     43.85 o 
  -4   2   6    38584.33    37767.66    441.72 o 
  -2   2   6     7626.83     7200.98    162.56 o 
   0   2   6     6053.36     5736.09    139.57 o 
   2   2   6     2139.25     2282.04     84.83 o 
   4   2   6    11760.90    10739.04    252.69 o 
   6   2   6     2524.39     2401.64    144.49 o 
   8   2   6     7056.75     6658.50    299.13 o 
  10   2   6    10669.01    10340.88    339.64 o 
  12   2   6      783.05      785.87     72.26 o 
  14   2   6      642.63      620.69     81.05 o 
  16   2   6       53.41       93.61     51.12 o 
  18   2   6     2971.50     3382.55    206.33 o 
  20   2   6      767.48      650.27    154.60 o 
 -21   3   6       84.93      349.45    154.48 o 
 -19   3   6      807.91      453.00    267.38 o 
 -17   3   6      189.92      324.94    138.32 o 
 -15   3   6      806.85      689.07    134.33 o 
 -13   3   6      109.04      280.33    101.50 o 
 -11   3   6      791.30      911.85    109.70 o 
  -9   3   6     1795.95     1889.43    102.54 o 
  -7   3   6     1050.86      925.09     74.13 o 
  -5   3   6        0.43       16.53     48.60 o 
  -3   3   6       11.97      158.69     62.91 o 
  -1   3   6     3768.29     3699.77    145.36 o 
   1   3   6     1149.24     1502.61    105.15 o 
   3   3   6      311.07      441.76     63.73 o 
   5   3   6     2038.35     2204.90    147.18 o 
   7   3   6      133.75      406.23    110.78 o 
   9   3   6     2584.25     2696.17    181.14 o 
  11   3   6        3.29      224.61     93.85 o 
  13   3   6      100.20      231.79     66.56 o 
  15   3   6      119.91      199.48     43.95 o 
  17   3   6       49.28      258.19    180.24 o 
  19   3   6       12.06      419.68    138.00 o 
 -20   4   6      738.29      370.04    134.36 o 
 -18   4   6     6785.85     6678.19    572.58 o 
 -16   4   6     1952.07     2191.17    351.86 o 
 -14   4   6      397.61      328.40    129.53 o 
 -12   4   6     1036.83      604.31    190.26 o 
 -10   4   6    21635.83    21935.63    472.60 o 
  -8   4   6    31245.90    31544.31    551.79 o 
  -6   4   6      483.87      591.70     90.04 o 
  -4   4   6    20991.10    20807.45    376.13 o 
  -2   4   6     7189.45     7400.04    218.93 o 
   0   4   6     1071.21     1099.96     92.80 o 
   2   4   6     1295.90     1326.72    139.85 o 
   4   4   6    27908.14    26532.09    592.51 o 
   6   4   6     3875.98     3782.46    114.53 o 
   8   4   6    12476.33    11974.50    434.62 o 
  10   4   6     9588.50     9456.48    454.25 o 
  12   4   6     2790.81     3428.70    732.68 o 
  14   4   6     1313.34     1352.29    248.41 o 
  16   4   6      495.50      375.97    150.88 o 
  18   4   6     2821.02     2545.71    414.05 o 
 -19   5   6    12428.08    12283.35    887.96 o 
 -17   5   6     2182.76     1829.58    291.74 o 
 -15   5   6     5692.07     6126.58    858.16 o 
 -13   5   6     1217.61      937.17    169.91 o 
 -11   5   6      861.25      746.77     64.03 o 
  -9   5   6     4311.35     4011.53    285.81 o 
  -7   5   6    29340.03    30802.87    760.74 o 
  -5   5   6    13128.42    13330.41    371.60 o 
  -3   5   6      189.22      234.86     66.42 o 
  -1   5   6    25520.07    26498.38    614.82 o 
   1   5   6    49902.80    49961.72   1421.15 o 
   3   5   6    35019.74    34370.37    833.67 o 
   5   5   6     1417.70     1586.09    124.61 o 
   7   5   6    51606.45    53370.50   1258.86 o 
   9   5   6     8442.10     8418.97    438.92 o 
  11   5   6     6147.62     6508.40    427.63 o 
  13   5   6        2.20       87.15     77.95 o 
  15   5   6     6401.66     5689.54    359.25 o 
  17   5   6      608.61      762.11    188.64 o 
 -16   6   6     1537.61     1249.30    273.64 o 
 -14   6   6     2007.52     1885.60    265.51 o 
 -12   6   6       16.46       13.30    146.76 o 
 -10   6   6    32120.69    32822.04   1735.81 o 
  -8   6   6    46761.30    56299.43   1792.88 o 
  -6   6   6        1.54      250.88     59.45 o 
  -4   6   6    41538.77    45356.43   1617.96 o 
  -2   6   6     9370.31     9413.52    395.60 o 
   0   6   6     6076.82     5912.83    346.03 o 
   2   6   6       28.50      139.47     77.39 o 
   4   6   6    24340.43    26330.82    913.29 o 
   6   6   6     7722.78     7547.07    345.52 o 
   8   6   6    10487.16     9266.90    677.08 o 
  10   6   6    12281.52    13226.27    946.24 o 
  12   6   6     3187.25     4012.45    381.10 o 
  14   6   6      836.17      954.59    249.13 o 
 -13   7   6      215.74      230.93    143.74 o 
 -11   7   6      767.12      575.95    196.24 o 
  -9   7   6      125.06      429.29    163.54 o 
  -7   7   6     7083.56     6637.07    433.17 o 
  -5   7   6     4607.20     4371.58    317.78 o 
  -3   7   6      232.39      310.45    102.10 o 
  -1   7   6     5542.64     5743.84    381.11 o 
   1   7   6    14012.31    14436.23    772.27 o 
   3   7   6     4123.60     3639.04    317.10 o 
   5   7   6     1668.27     1803.57    306.75 o 
   7   7   6    13892.73    12003.06   1429.11 o 
   9   7   6      392.94      448.22    158.88 o 
  11   7   6     2339.57     2325.29    337.25 o 
  -8   8   6     2726.74     2678.64    426.75 o 
  -6   8   6      260.66      651.45    234.34 o 
  -4   8   6     3264.31     3250.06    365.98 o 
  -2   8   6      206.48      174.65    121.10 o 
   0   8   6     1441.55     1149.29    211.20 o 
   2   8   6      425.03      369.62     97.35 o 
   4   8   6     1393.71     1027.77    202.97 o 
   6   8   6     1020.20     1192.98    273.01 o 
 -23   1   7      351.33      298.16     97.39 o 
 -21   1   7      214.00      372.63    177.90 o 
 -19   1   7     3664.04     3926.62    202.83 o 
 -17   1   7     6025.27     5839.85    214.98 o 
 -15   1   7     7157.06     6953.58    195.75 o 
 -13   1   7      190.14      234.80     51.33 o 
 -11   1   7    16309.16    16796.56    289.52 o 
  -9   1   7     6619.18     6626.24    181.51 o 
  -7   1   7     4726.88     4594.68    132.01 o 
  -5   1   7     5989.46     5721.01    160.91 o 
  -3   1   7    59050.00    58375.07    546.21 o 
  -1   1   7     5333.42     4983.57    130.33 o 
   1   1   7    91737.62    89368.01    784.42 o 
   3   1   7    57598.66    54709.92    691.07 o 
   5   1   7       20.54      118.21     38.53 o 
   7   1   7     3964.47     3728.12    117.51 o 
   9   1   7      963.00     1020.96    105.13 o 
  11   1   7     2592.64     2659.50    131.13 o 
  13   1   7     3269.50     3396.96    168.52 o 
  15   1   7      932.48      785.20    140.90 o 
  17   1   7      644.61      476.97     80.76 o 
  19   1   7        1.42      130.44     76.58 o 
  21   1   7      162.31      243.33     96.55 o 
 -22   2   7     1992.72     1707.82    274.77 o 
 -20   2   7      421.12      387.06    125.70 o 
 -18   2   7      353.65      300.48     91.68 o 
 -16   2   7    11833.60    11894.11    537.20 o 
 -14   2   7    55976.72    58407.42   1139.04 o 
 -12   2   7     5342.61     6023.73    250.67 o 
 -10   2   7    56301.66    56639.45    736.52 o 
  -8   2   7   137969.78   145354.31   1201.09 o 
  -6   2   7    22225.51    22813.81    320.35 o 
  -4   2   7       24.11       74.02     38.81 o 
  -2   2   7     6375.96     5911.52    148.86 o 
   0   2   7    66944.97    65626.98    616.39 o 
   2   2   7    18727.34    18650.46    248.94 o 
   4   2   7      972.10     1148.75    101.49 o 
   6   2   7      353.24      362.63     65.60 o 
   8   2   7    39068.53    39162.92    653.18 o 
  10   2   7      311.30      231.41     67.63 o 
  12   2   7    70867.56    72308.42   1219.73 o 
  14   2   7    19037.92    20593.64    531.14 o 
  16   2   7     1730.36     1289.02    119.55 o 
  18   2   7     8013.15     7799.53    499.94 o 
  20   2   7       94.60      480.96    222.03 o 
 -21   3   7     1134.28     1202.39    242.43 o 
 -19   3   7     6635.54     6936.84    580.76 o 
 -17   3   7    10126.14     9569.82    710.80 o 
 -15   3   7    16409.02    16378.39    689.19 o 
 -13   3   7       59.70      184.40     83.61 o 
 -11   3   7    33773.85    34346.45    871.79 o 
  -9   3   7    19886.77    20600.34    266.83 o 
  -7   3   7     5627.63     5586.84    168.82 o 
  -5   3   7    11980.58    11298.12    316.57 o 
  -3   3   7   128154.89   128732.56   1105.23 o 
  -1   3   7     4972.68     5187.85    171.52 o 
   1   3   7   213660.72   216006.08   1962.81 o 
   3   3   7   160619.16   162008.53   1769.88 o 
   5   3   7       14.57      397.99     74.66 o 
   7   3   7    18754.36    19070.32    563.97 o 
   9   3   7     8595.36     8166.49    324.48 o 
  11   3   7     4677.42     4365.67    260.56 o 
  13   3   7     2997.81     3135.56    217.86 o 
  15   3   7      497.99      466.86     86.89 o 
  17   3   7     1072.85      925.67    163.61 o 
  19   3   7      616.80     1144.41    277.46 o 
 -20   4   7      688.76      502.91    192.81 o 
 -18   4   7      744.09      625.52    259.67 o 
 -16   4   7     1829.56     2091.43    264.84 o 
 -14   4   7    27385.40    26808.29   1693.23 o 
 -12   4   7     3277.74     3097.14    271.37 o 
 -10   4   7    19189.68    17946.06    541.98 o 
  -8   4   7    66082.11    65567.42   1263.22 o 
  -6   4   7    10480.04    10118.97    264.13 o 
  -4   4   7     1449.98     1574.50    119.32 o 
  -2   4   7     3751.18     3776.18    161.23 o 
   0   4   7    19844.74    19556.64    420.83 o 
   2   4   7     3079.32     3078.06    140.86 o 
   4   4   7      293.47      236.98     33.08 o 
   6   4   7      388.36      467.17     91.90 o 
   8   4   7    22091.57    20977.86    713.67 o 
  10   4   7     1016.02     1056.36    150.23 o 
  12   4   7    39043.02    40766.11   1337.93 o 
  14   4   7     7810.77     8562.78    517.75 o 
  16   4   7     2291.88     1760.57    214.04 o 
  18   4   7     4593.94     3817.57    421.43 o 
 -19   5   7      284.51      213.32    184.12 o 
 -17   5   7      974.74      831.35    216.92 o 
 -15   5   7     1053.79     1372.00    220.33 o 
 -13   5   7       38.78      217.15     95.04 o 
 -11   5   7     3430.22     3050.00    197.94 o 
  -9   5   7      712.63      694.62    125.83 o 
  -7   5   7     3185.28     3189.10    177.47 o 
  -5   5   7      456.87      438.30     76.55 o 
  -3   5   7    16826.62    17375.72    395.46 o 
  -1   5   7       95.27      210.26     64.46 o 
   1   5   7    21455.21    21320.73    594.88 o 
   3   5   7    16805.46    16471.83    576.11 o 
   5   5   7     2654.44     2767.32    160.07 o 
   7   5   7     6719.85     7091.99    411.54 o 
   9   5   7      772.22      840.82    140.20 o 
  11   5   7      687.65      434.58    132.02 o 
  13   5   7        1.86      326.78    156.32 o 
  15   5   7      295.10      243.23    258.50 o 
  17   5   7       71.77      270.46    189.59 o 
 -16   6   7      575.98       82.37    299.85 o 
 -14   6   7      244.93      243.85    163.17 o 
 -12   6   7      163.36      336.86    227.77 o 
 -10   6   7     1799.94     1451.09    164.25 o 
  -8   6   7      712.63      783.37    122.47 o 
  -6   6   7      146.34      261.49     84.60 o 
  -4   6   7      624.92      676.11    133.17 o 
  -2   6   7      133.66      231.26     79.25 o 
   0   6   7      407.57      327.60     78.96 o 
   2   6   7      317.09      372.73     82.45 o 
   4   6   7       10.52       18.35     62.41 o 
   6   6   7      810.33      535.98    101.49 o 
   8   6   7        1.69       47.08     91.88 o 
  10   6   7        1.49       98.79    117.12 o 
  12   6   7      100.72      274.39    120.26 o 
  14   6   7      358.85      452.96    132.84 o 
 -13   7   7       11.94      284.34    176.91 o 
 -11   7   7     1392.15      850.26    218.49 o 
  -9   7   7      388.41      393.92    119.02 o 
  -7   7   7      151.29      366.35    171.34 o 
  -5   7   7     2315.11     1982.37    249.33 o 
  -3   7   7     6644.16     6146.89    444.24 o 
  -1   7   7       58.36      197.51    143.87 o 
   1   7   7    12257.01    14079.89    854.01 o 
   3   7   7     9038.13     8457.60    812.87 o 
   5   7   7      690.33      509.96    124.24 o 
   7   7   7      515.15      463.12    181.05 o 
   9   7   7      931.31      779.79    230.20 o 
  11   7   7     1980.43     1899.71    319.11 o 
  -6   8   7     1961.16     1758.89    285.66 o 
  -4   8   7      330.28      520.79    144.06 o 
  -2   8   7     1249.35      920.12    174.82 o 
   0   8   7     5197.96     5117.40    740.62 o 
   2   8   7      822.49      390.33    117.98 o 
   4   8   7      488.12      622.91    216.02 o 
 -22   0   8      780.49      848.86    338.07 o 
 -20   0   8      906.79     1375.56    358.08 o 
 -18   0   8     3872.36     3935.84    244.68 o 
 -16   0   8    13471.72    13991.77    496.11 o 
 -14   0   8     5875.91     6003.29    286.75 o 
 -12   0   8    29433.45    31384.63    721.76 o 
 -10   0   8    31934.99    35378.67   1103.23 o 
  -8   0   8    26975.03    25815.16    473.15 o 
  -6   0   8   427503.28   416867.34   4088.83 o 
  -4   0   8   146903.47   147538.23   1689.10 o 
  -2   0   8   112676.26   112255.84   1313.44 o 
   0   0   8   127966.81   123587.10   1419.93 o 
   2   0   8       19.63      143.38     54.21 o 
   4   0   8     7228.06     7690.74    268.68 o 
   6   0   8    47148.66    47955.40    696.04 o 
   8   0   8    13505.20    12781.64    350.86 o 
  10   0   8      360.55      411.39    112.34 o 
  12   0   8     3541.78     3708.81    255.75 o 
  14   0   8    14997.83    16025.01   1392.75 o 
  16   0   8     6478.45     5638.88    796.12 o 
  18   0   8     3135.14     2388.18   1085.06 o 
  20   0   8     4804.42     6013.48   1788.75 o 
 -23   1   8     1720.77     2111.77    402.89 o 
 -21   1   8     8301.74     7872.07    613.14 o 
 -19   1   8       61.29       83.01     69.87 o 
 -17   1   8    49760.28    56605.72   1459.60 o 
 -15   1   8    40575.60    42473.52    928.44 o 
 -13   1   8     3963.90     3841.61    162.54 o 
 -11   1   8     3477.00     3130.54    130.37 o 
  -9   1   8      100.75      200.78     47.31 o 
  -7   1   8     9339.93     9971.54    193.93 o 
  -5   1   8    15281.24    14150.53    230.93 o 
  -3   1   8    30307.71    29727.52    373.39 o 
  -1   1   8     8409.71     8275.30    185.13 o 
   1   1   8     4730.73     4565.60    145.42 o 
   3   1   8    56291.55    57045.43    575.55 o 
   5   1   8   149629.30   145133.47   1161.77 o 
   7   1   8    28396.24    26893.91    416.60 o 
   9   1   8    50660.62    51655.75    592.67 o 
  11   1   8    40391.71    42393.35   1068.82 o 
  13   1   8      769.86      757.68     96.74 o 
  15   1   8     3379.68     3501.34    275.50 o 
  17   1   8     5735.16     4872.84    605.09 o 
  19   1   8     1727.75     1858.94    402.42 o 
 -22   2   8      403.78      608.72    221.44 o 
 -20   2   8        3.09      219.99    128.27 o 
 -18   2   8     2340.28     2174.00    238.82 o 
 -16   2   8     1755.74     1499.16    210.49 o 
 -14   2   8      389.01      360.24     77.19 o 
 -12   2   8     5005.38     4724.65    260.55 o 
 -10   2   8    10654.96    11070.55    289.20 o 
  -8   2   8     1691.17     1645.97     95.09 o 
  -6   2   8    76561.92    76395.27    723.64 o 
  -4   2   8    34669.46    36006.07    443.74 o 
  -2   2   8    23918.13    24118.04    320.92 o 
   0   2   8    26670.54    26109.32    335.76 o 
   2   2   8      736.21     1005.47     79.45 o 
   4   2   8     4875.78     5107.97    110.94 o 
   6   2   8    15154.76    15990.78    368.40 o 
   8   2   8     3483.63     3224.65    177.91 o 
  10   2   8       12.11      138.99     73.19 o 
  12   2   8     2541.67     2362.98    216.06 o 
  14   2   8     5390.06     5389.28    240.84 o 
  16   2   8      398.57      484.35     80.09 o 
  18   2   8        7.13      570.17    176.81 o 
  20   2   8     1333.61     1390.06    289.34 o 
 -21   3   8      215.50      176.21    117.26 o 
 -19   3   8       11.78      328.66     96.42 o 
 -17   3   8       79.51      142.45    130.23 o 
 -15   3   8      129.21       78.81    147.45 o 
 -13   3   8     1676.03     1649.76    175.72 o 
 -11   3   8      209.90      316.52     81.18 o 
  -9   3   8        5.34      105.30     65.49 o 
  -7   3   8       42.51       71.69     63.86 o 
  -5   3   8     1600.63     1901.40    120.37 o 
  -3   3   8      171.91      275.80     73.44 o 
  -1   3   8        0.41      132.12     48.26 o 
   1   3   8      491.70      410.47     66.87 o 
   3   3   8      129.93      145.19     50.75 o 
   5   3   8      357.36      492.40    109.35 o 
   7   3   8     1377.19     1449.73    142.20 o 
   9   3   8      889.52     1059.13    209.16 o 
  11   3   8      179.54      114.27     92.77 o 
  13   3   8     1349.65      982.95    202.55 o 
  15   3   8       84.07      172.74     73.78 o 
  17   3   8        1.37      186.18    153.22 o 
  19   3   8       55.45      149.04    100.86 o 
 -20   4   8       60.40      254.40    112.56 o 
 -18   4   8      447.74      640.31    196.20 o 
 -16   4   8     2844.22     2734.89    302.39 o 
 -14   4   8     4369.49     4008.04    397.14 o 
 -12   4   8     1385.80     1650.45    262.28 o 
 -10   4   8     3844.13     3887.40    253.99 o 
  -8   4   8     2122.54     1843.21    121.10 o 
  -6   4   8    55866.29    56791.51    729.89 o 
  -4   4   8    26585.74    26326.34    441.20 o 
  -2   4   8     4695.85     4816.44    186.92 o 
   0   4   8    15632.49    15493.03    345.38 o 
   2   4   8     2010.17     2103.38    124.18 o 
   4   4   8        4.43      154.76     80.09 o 
   6   4   8     1242.62     1470.33    230.57 o 
   8   4   8     4920.78     4687.65    273.05 o 
  10   4   8        4.18      192.35    145.40 o 
  12   4   8      635.18      514.16    133.72 o 
  14   4   8     1443.14     1033.84    146.85 o 
  16   4   8     2210.11     2751.98    433.71 o 
  18   4   8     1033.36      737.45    320.90 o 
 -17   5   8    17435.50    17280.82   2474.69 o 
 -15   5   8    16839.45    15992.38   1830.42 o 
 -13   5   8      168.91      302.67    130.18 o 
 -11   5   8     3636.75     3814.75    231.75 o 
  -9   5   8        8.17      145.23     50.64 o 
  -7   5   8     1152.89     1159.53    111.87 o 
  -5   5   8    14776.09    14460.45    462.23 o 
  -3   5   8     8728.93     8971.75    339.84 o 
  -1   5   8     1591.24     1479.64    123.99 o 
   1   5   8      419.09      396.47     84.66 o 
   3   5   8    15736.80    16011.38    530.70 o 
   5   5   8    43063.59    44456.32    780.77 o 
   7   5   8    12159.81    11975.44    546.14 o 
   9   5   8     8800.61     9502.79    516.36 o 
  11   5   8    16224.58    17924.07   1204.87 o 
  13   5   8      302.23      320.10    136.07 o 
  15   5   8     1206.76     1434.60    242.68 o 
 -16   6   8     2331.87     1938.61    366.23 o 
 -14   6   8      548.06      736.50    235.07 o 
 -12   6   8     1951.12     1942.16    287.09 o 
 -10   6   8     6944.21     6639.68    471.10 o 
  -8   6   8      973.74      970.96    119.43 o 
  -6   6   8    62082.67    66207.13   1007.56 o 
  -4   6   8    30571.22    31747.19   1343.14 o 
  -2   6   8    11205.95    11649.47    604.85 o 
   0   6   8    18546.92    19087.05    794.93 o 
   2   6   8      312.35      338.99     69.72 o 
   4   6   8      672.04      750.35     89.71 o 
   6   6   8     5049.64     4809.32    295.99 o 
   8   6   8     4972.96     5520.13    520.55 o 
  10   6   8       85.66      182.75    168.91 o 
  12   6   8     2693.71     2025.47    340.27 o 
  14   6   8     2423.34     2259.65    327.89 o 
 -11   7   8     1860.99     1597.17    318.90 o 
  -9   7   8      352.02      365.47    174.58 o 
  -7   7   8       20.70      321.77    127.16 o 
  -5   7   8      576.55      489.59    109.75 o 
  -3   7   8      677.71      678.88    150.30 o 
  -1   7   8     1896.87     2176.35    292.04 o 
   1   7   8      464.46      278.82     92.36 o 
   3   7   8     5417.28     5417.32    596.19 o 
   5   7   8    13956.15    14191.25    754.40 o 
   7   7   8     1438.10      910.99    279.15 o 
   9   7   8     6897.28     6878.60    610.07 o 
  -6   8   8     3725.05     3345.81    356.08 o 
  -4   8   8     1014.54      670.05    238.43 o 
  -2   8   8     2933.94     2720.91    329.89 o 
   0   8   8     1430.52     1265.14    226.03 o 
   2   8   8      110.94      181.70    166.13 o 
 -23   1   9     2443.73     2272.64    504.89 o 
 -21   1   9     1337.55     1191.65    250.43 o 
 -19   1   9      151.98       86.32    108.70 o 
 -17   1   9       72.46      144.67     44.32 o 
 -15   1   9     2310.62     2432.30    140.78 o 
 -13   1   9    20326.80    21811.79    533.39 o 
 -11   1   9     7412.66     8058.81    210.82 o 
  -9   1   9     5378.27     5056.29    159.47 o 
  -7   1   9    15159.14    15684.35    261.71 o 
  -5   1   9     1234.98     1610.84     86.99 o 
  -3   1   9      371.69      447.36     74.07 o 
  -1   1   9    26093.68    25415.61    321.42 o 
   1   1   9    15921.44    15367.24    236.68 o 
   3   1   9     2490.72     2453.89    123.47 o 
   5   1   9    53125.04    53446.91    634.99 o 
   7   1   9    10315.74    10035.27    330.53 o 
   9   1   9        3.68      125.39     48.64 o 
  11   1   9     1260.42     1226.29    100.12 o 
  13   1   9     3328.39     3448.30    207.85 o 
  15   1   9     2132.91     2428.42    222.31 o 
  17   1   9      173.22      319.25    109.75 o 
  19   1   9      290.05      389.43    128.30 o 
 -22   2   9     6471.86     5551.03    676.32 o 
 -20   2   9     1144.32     1317.11    504.87 o 
 -18   2   9     5527.31     5774.31    413.44 o 
 -16   2   9       90.15      216.32     92.03 o 
 -14   2   9        6.27      174.21     82.36 o 
 -12   2   9    40704.06    42552.13    830.34 o 
 -10   2   9    45524.82    48100.71    806.54 o 
  -8   2   9     1391.59     1249.31     94.32 o 
  -6   2   9    47904.46    46558.74    612.99 o 
  -4   2   9    81540.79    83368.98    782.02 o 
  -2   2   9    43635.07    44337.73    496.04 o 
   0   2   9      705.07      906.96     73.14 o 
   2   2   9    45540.43    44915.61    487.96 o 
   4   2   9    34913.28    34392.86    508.60 o 
   6   2   9      902.29     1057.71    122.12 o 
   8   2   9     3524.88     3677.97    202.50 o 
  10   2   9    13911.34    12888.39    387.51 o 
  12   2   9     9986.12    10277.41    507.65 o 
  14   2   9     4512.94     4040.38    288.00 o 
  16   2   9    25953.23    27840.17   1743.95 o 
  18   2   9      351.20      518.57    280.20 o 
 -21   3   9     5378.39     5855.76    535.18 o 
 -19   3   9      157.72       -0.57    203.51 o 
 -17   3   9      302.52      230.71    166.95 o 
 -15   3   9    12518.94    12900.76    598.12 o 
 -13   3   9    67857.88    71280.31   1928.51 o 
 -11   3   9     8107.45     8371.10    210.35 o 
  -9   3   9    28750.85    29064.15    629.26 o 
  -7   3   9    37363.16    38201.06    532.59 o 
  -5   3   9      354.29      407.21     65.72 o 
  -3   3   9     4194.63     4272.99    158.38 o 
  -1   3   9    67970.30    69193.72    820.28 o 
   1   3   9    51481.83    52125.08    830.39 o 
   3   3   9     8448.95     8825.69    221.16 o 
   5   3   9   134232.28   137035.16   2089.60 o 
   7   3   9    18935.56    17855.16    533.48 o 
   9   3   9      214.98      363.98    110.46 o 
  11   3   9     2039.64     1743.07    179.90 o 
  13   3   9     5257.78     5268.71    393.96 o 
  15   3   9     5593.23     6374.40    567.20 o 
  17   3   9        5.82      279.59    139.04 o 
 -20   4   9      359.24      359.43    167.08 o 
 -18   4   9     2346.49     2145.36    244.08 o 
 -16   4   9       18.41      101.27    127.31 o 
 -14   4   9       17.26       74.49    132.73 o 
 -12   4   9    14255.05    13865.55   1124.83 o 
 -10   4   9    18793.74    19006.56    454.85 o 
  -8   4   9      365.95      380.27     77.94 o 
  -6   4   9    16271.03    15199.04    420.99 o 
  -4   4   9    33298.37    33635.93    720.94 o 
  -2   4   9    27845.60    27557.87    447.89 o 
   0   4   9      551.18      802.13    101.99 o 
   2   4   9    25563.60    25757.81    625.98 o 
   4   4   9    19153.62    18079.99    481.63 o 
   6   4   9     1302.38     1268.79    211.34 o 
   8   4   9     1874.61     1643.25    178.76 o 
  10   4   9     5017.73     5147.97    347.40 o 
  12   4   9     5799.25     5389.90    459.23 o 
  14   4   9     3465.01     3384.87    383.11 o 
  16   4   9    15230.63    15202.99   1078.38 o 
 -17   5   9       40.45      313.59    223.07 o 
 -15   5   9      948.06      538.26    172.60 o 
 -13   5   9    10849.64    10481.25    792.69 o 
 -11   5   9       16.13       74.15     97.66 o 
  -9   5   9     6110.24     5880.91    273.29 o 
  -7   5   9     5471.50     5451.12    264.23 o 
  -5   5   9     1035.84     1232.53    126.06 o 
  -3   5   9     4099.49     4367.66    236.13 o 
  -1   5   9     2493.40     2670.75    198.67 o 
   1   5   9     7171.52     8144.84    305.91 o 
   3   5   9       50.34      140.99     53.14 o 
   5   5   9    14550.25    15327.69    757.06 o 
   7   5   9     1443.48     1548.83    250.66 o 
   9   5   9      491.05      435.30    122.42 o 
  11   5   9     1079.45      697.57    205.63 o 
  13   5   9      460.22      581.27    175.23 o 
  15   5   9       26.35       92.20    129.37 o 
 -14   6   9      455.25      676.14    174.50 o 
 -12   6   9     1134.85      492.61    185.34 o 
 -10   6   9        3.89      -34.38    206.59 o 
  -8   6   9       58.99      118.70     78.81 o 
  -6   6   9      220.86      269.24     84.38 o 
  -4   6   9       89.64      140.07     76.44 o 
  -2   6   9      446.79      491.36    113.92 o 
   0   6   9     2145.49     2179.60    208.18 o 
   2   6   9       15.88       74.42    109.71 o 
   4   6   9     1596.06     1488.15    135.31 o 
   6   6   9      631.81      857.41    154.20 o 
   8   6   9      179.58       65.71    140.82 o 
  10   6   9      149.93      257.74    187.95 o 
  12   6   9       14.72      136.17    139.94 o 
 -11   7   9     1522.84     1724.45    455.43 o 
  -9   7   9     1643.37     1534.17    280.88 o 
  -7   7   9     2796.90     2798.01    291.49 o 
  -5   7   9       17.25      142.26    112.76 o 
  -3   7   9        2.25      171.74     73.08 o 
  -1   7   9     4538.96     4930.00    393.56 o 
   1   7   9     3107.99     2718.10    352.90 o 
   3   7   9     1004.21     1114.44    148.73 o 
   5   7   9     4051.24     3950.90    480.97 o 
   7   7   9     1995.69     1875.15    416.00 o 
   9   7   9      408.60      350.24    151.58 o 
  -2   8   9     2946.04     2718.53    334.15 o 
   0   8   9       65.49      137.83    335.61 o 
 -22   0  10     4877.41     4627.47    829.17 o 
 -20   0  10     7307.24     7313.47   1009.61 o 
 -18   0  10     1943.67     2047.21    321.23 o 
 -16   0  10     5688.40     5700.16    373.23 o 
 -14   0  10    39114.90    42765.48   2561.59 o 
 -12   0  10       41.34      177.11    100.61 o 
 -10   0  10       80.66      143.08     61.64 o 
  -8   0  10    77122.24    81451.42   1303.75 o 
  -6   0  10    42576.66    45272.81    710.02 o 
  -4   0  10    98748.08    99801.14   1515.26 o 
  -2   0  10   325507.66   319896.44   3746.07 o 
   0   0  10    20323.23    19910.70    410.95 o 
   2   0  10    63202.24    63241.92   1032.16 o 
   4   0  10    31591.96    30694.71    597.28 o 
   6   0  10     2307.05     2606.35    180.10 o 
   8   0  10     7753.28     7755.01    290.23 o 
  10   0  10     9421.33     9999.83    540.81 o 
  12   0  10       82.43      144.74    170.80 o 
  14   0  10     1319.76     1401.06    633.57 o 
  16   0  10      138.22      462.87    309.69 o 
  18   0  10     6003.56     6497.62   1279.69 o 
 -21   1  10      372.37      360.88    179.86 o 
 -19   1  10    14459.97    15893.61   1018.69 o 
 -17   1  10     9755.86    10116.34    330.02 o 
 -15   1  10    11731.77    11878.45    428.17 o 
 -13   1  10    61122.41    68971.38   2302.59 o 
 -11   1  10    23424.78    24651.40    547.73 o 
  -9   1  10     1928.07     1928.75    129.82 o 
  -7   1  10      736.61      829.48     87.76 o 
  -5   1  10     4283.46     4101.20    157.39 o 
  -3   1  10    42336.77    43555.84    484.41 o 
  -1   1  10     1642.67     1400.49     96.52 o 
   1   1  10     2028.74     2347.62    124.70 o 
   3   1  10     4184.94     3733.26    140.05 o 
   5   1  10     8833.26     8720.20    185.23 o 
   7   1  10    59128.46    60923.94    774.94 o 
   9   1  10    67894.16    69410.08   1037.96 o 
  11   1  10      126.10      195.95     55.32 o 
  13   1  10    24863.11    29648.26   1925.84 o 
  15   1  10     2722.07     3012.68    277.00 o 
  17   1  10     1221.73      971.47    192.82 o 
  19   1  10       83.21      306.75    138.95 o 
 -22   2  10      274.76      342.11    250.72 o 
 -20   2  10      786.45      489.91    115.39 o 
 -18   2  10      730.97      526.90    107.29 o 
 -16   2  10      120.63      263.48    108.13 o 
 -14   2  10     8589.69     9366.21    303.43 o 
 -12   2  10        3.65      115.54     54.05 o 
 -10   2  10      126.35      148.27     48.21 o 
  -8   2  10    13604.73    13519.00    270.64 o 
  -6   2  10     5573.31     5683.98    174.16 o 
  -4   2  10    22342.37    22414.88    375.66 o 
  -2   2  10    45706.69    46078.34    604.22 o 
   0   2  10     2538.42     2481.63    128.16 o 
   2   2  10    12614.04    12545.88    255.41 o 
   4   2  10     7296.31     6983.67    175.25 o 
   6   2  10      682.25      707.63    100.10 o 
   8   2  10      916.30      953.01    117.61 o 
  10   2  10     1688.44     1826.10    181.29 o 
  12   2  10      307.82      163.74    110.24 o 
  14   2  10      206.59      164.70    112.20 o 
  16   2  10      329.98      321.70    168.78 o 
  18   2  10      715.64      502.31    161.04 o 
 -21   3  10      320.35       68.69    224.28 o 
 -19   3  10      377.73      317.86     95.49 o 
 -17   3  10      207.01      218.00    145.44 o 
 -15   3  10      247.57      261.76    113.93 o 
 -13   3  10      173.02      154.87    151.78 o 
 -11   3  10       35.64       80.62    113.48 o 
  -9   3  10      509.35      395.92     65.67 o 
  -7   3  10       16.96      107.52     57.97 o 
  -5   3  10      367.99      370.82     81.42 o 
  -3   3  10      735.67      854.58     75.08 o 
  -1   3  10     2981.24     3242.55    152.08 o 
   1   3  10      332.16      298.37     65.57 o 
   3   3  10       15.20      157.81     40.15 o 
   5   3  10      817.56      764.83    110.25 o 
   7   3  10       58.14       55.99     76.18 o 
   9   3  10       63.16      153.11     84.28 o 
  11   3  10        8.35      336.34    121.86 o 
  13   3  10       47.81      158.39     83.16 o 
  15   3  10       11.16      234.63    148.80 o 
  17   3  10       23.83      343.49    118.71 o 
 -18   4  10      385.89      399.63    195.29 o 
 -16   4  10      641.54      498.22    141.79 o 
 -14   4  10     1858.89     1590.48    310.23 o 
 -12   4  10      753.41      540.81    165.81 o 
 -10   4  10     2808.91     2405.73    161.50 o 
  -8   4  10     6445.77     6188.10    240.02 o 
  -6   4  10     2637.56     2461.03    193.88 o 
  -4   4  10    10490.83    10147.81    294.17 o 
  -2   4  10    46014.81    44929.24    761.67 o 
   0   4  10     3722.88     3685.57    227.87 o 
   2   4  10     4890.75     5186.37    209.22 o 
   4   4  10     1730.87     1463.32    134.89 o 
   6   4  10      620.95      362.45    113.05 o 
   8   4  10     2233.37     2550.63    297.63 o 
  10   4  10      142.28      238.97     99.45 o 
  12   4  10      287.96      212.09    140.65 o 
  14   4  10        2.62      172.19    169.50 o 
  16   4  10        8.04      249.16    167.10 o 
 -17   5  10     3872.62     2967.79    404.92 o 
 -15   5  10     5159.18     5138.27    460.75 o 
 -13   5  10    26764.48    27447.97   1997.55 o 
 -11   5  10    10862.82    10775.38    489.65 o 
  -9   5  10      344.45      256.78     72.90 o 
  -7   5  10     3467.70     3352.42    203.54 o 
  -5   5  10     1257.63     1334.74    143.02 o 
  -3   5  10     5680.33     5597.71    283.69 o 
  -1   5  10      707.90      703.00     89.65 o 
   1   5  10     1617.52     1566.54    135.10 o 
   3   5  10     7378.01     7395.88    364.08 o 
   5   5  10     1409.60     1295.04    178.91 o 
   7   5  10    24705.98    25635.93    902.41 o 
   9   5  10    27524.87    27770.37   1759.14 o 
  11   5  10       13.95      238.31    116.45 o 
  13   5  10     8362.60     8430.27    717.32 o 
 -14   6  10     3180.75     2372.08    452.58 o 
 -12   6  10       16.25      149.85    142.80 o 
 -10   6  10     1591.12     1751.40    260.85 o 
  -8   6  10    12874.67    12554.13    664.00 o 
  -6   6  10     4587.64     4106.72    300.06 o 
  -4   6  10    23640.37    25066.69   1065.09 o 
  -2   6  10    58170.54    67020.41   2273.72 o 
   0   6  10     1921.75     2085.87    220.89 o 
   2   6  10    16996.17    18551.22    897.51 o 
   4   6  10     4655.90     4142.39    308.09 o 
   6   6  10       97.42      167.72    150.76 o 
   8   6  10      428.01      535.78    190.67 o 
  10   6  10      716.62      469.95    149.13 o 
  12   6  10      214.52      442.26    184.89 o 
  -9   7  10      422.47      430.22    170.24 o 
  -7   7  10      908.29      647.69    170.49 o 
  -5   7  10      542.17      363.42    140.85 o 
  -3   7  10     1210.57      792.38    172.38 o 
  -1   7  10       12.09      126.64     81.83 o 
   1   7  10       17.91      169.27    113.39 o 
   3   7  10     1851.27     2108.53    358.60 o 
   5   7  10      789.85      460.20    215.63 o 
   7   7  10     7448.48     7691.65    665.09 o 
 -21   1  11     1247.51     1332.08    251.12 o 
 -19   1  11     3137.60     2905.19    330.49 o 
 -17   1  11     3306.36     3498.79    236.15 o 
 -15   1  11      267.24      215.28     64.02 o 
 -13   1  11      894.37      943.30    124.54 o 
 -11   1  11    22065.00    22720.29    450.48 o 
  -9   1  11    28701.35    29960.71    454.22 o 
  -7   1  11      416.32      344.00     58.54 o 
  -5   1  11    28870.70    28850.92    430.57 o 
  -3   1  11      206.05      202.47     48.24 o 
  -1   1  11     1017.33      975.92     85.38 o 
   1   1  11     2959.09     3147.58    130.13 o 
   3   1  11    18210.31    18770.34    277.14 o 
   5   1  11       81.07      163.57     59.92 o 
   7   1  11     5574.82     5687.94    210.26 o 
   9   1  11     4893.95     5388.83    379.29 o 
  11   1  11     1724.06     1892.43    138.39 o 
  13   1  11      306.73      332.17    108.85 o 
  15   1  11       35.49      321.70    111.29 o 
  17   1  11     1834.62     2056.56    496.01 o 
 -20   2  11    16222.06    16579.88   1151.21 o 
 -18   2  11     2518.68     2541.33    256.30 o 
 -16   2  11     5076.16     5284.42    395.42 o 
 -14   2  11      402.95      285.50     81.84 o 
 -12   2  11      354.07      330.91     64.95 o 
 -10   2  11     7622.67     7911.89    244.35 o 
  -8   2  11    29311.67    29404.62    672.38 o 
  -6   2  11     8975.28     9107.17    234.74 o 
  -4   2  11     1287.10     1330.92    103.01 o 
  -2   2  11     8474.52     8484.52    217.60 o 
   0   2  11    78889.84    79223.38    657.47 o 
   2   2  11    45884.93    45381.32    576.20 o 
   4   2  11     3101.36     2989.25    125.95 o 
   6   2  11    64584.36    65293.21   1217.01 o 
   8   2  11     2524.63     2532.58    202.30 o 
  10   2  11     2226.61     2202.18    227.29 o 
  12   2  11        7.87      253.76    120.66 o 
  14   2  11     8421.00     9203.29    631.03 o 
  16   2  11      120.09      281.41    142.10 o 
  18   2  11     4314.58     3073.20    770.14 o 
 -19   3  11     4190.64     4430.90    613.99 o 
 -17   3  11     3160.08     3001.27    395.63 o 
 -15   3  11     1357.79     1777.93    225.06 o 
 -13   3  11      108.81      183.57    187.55 o 
 -11   3  11    46240.41    48634.53   1299.14 o 
  -9   3  11    89371.47   101253.59   1585.05 o 
  -7   3  11      206.63      241.60     50.79 o 
  -5   3  11    81331.80    86387.45   1406.33 o 
  -3   3  11     2844.20     2872.53    150.03 o 
  -1   3  11     4693.98     4792.18    189.83 o 
   1   3  11     2703.80     2590.89    138.88 o 
   3   3  11    41979.91    43408.25    727.83 o 
   5   3  11     1909.74     1619.03    169.92 o 
   7   3  11    10835.50    10724.14    444.90 o 
   9   3  11    19228.52    19539.67    769.84 o 
  11   3  11     6327.36     6257.57    466.57 o 
  13   3  11      248.82      271.55    236.44 o 
  15   3  11     1064.95     1032.99    226.12 o 
  17   3  11     5699.90     6271.92    607.51 o 
 -18   4  11      386.27      451.06    154.70 o 
 -16   4  11     3717.20     3719.66    404.16 o 
 -14   4  11       49.14      273.89    220.77 o 
 -12   4  11       28.39      257.44     78.03 o 
 -10   4  11     3165.82     2971.53    193.26 o 
  -8   4  11    18140.02    18001.74    546.16 o 
  -6   4  11     4024.65     3859.91    220.43 o 
  -4   4  11     2034.63     1900.46    162.43 o 
  -2   4  11    11060.43    11140.91    400.45 o 
   0   4  11    32228.34    34919.52    972.74 o 
   2   4  11    10151.00     9230.85    326.48 o 
   4   4  11     5945.99     6103.34    411.93 o 
   6   4  11    31141.46    34623.38   1351.64 o 
   8   4  11        9.75      -84.22    379.65 o 
  10   4  11     3226.83     3045.00    351.15 o 
  12   4  11       71.88      170.60    174.68 o 
  14   4  11     5017.74     4691.45    486.52 o 
 -17   5  11        9.96      221.08    125.19 o 
 -15   5  11      556.98      300.41    234.32 o 
 -13   5  11       83.84      325.44    129.32 o 
 -11   5  11     3005.48     2627.59    370.45 o 
  -9   5  11     8386.70     7596.84    390.14 o 
  -7   5  11      530.35      538.88     84.73 o 
  -5   5  11     8191.45     8399.76    377.48 o 
  -3   5  11       17.93       55.36     84.37 o 
  -1   5  11     1095.72     1185.92    150.07 o 
   1   5  11      226.69      195.26     57.78 o 
   3   5  11     2748.76     2854.93    145.87 o 
   5   5  11       18.40      277.19    110.86 o 
   7   5  11      987.36     1031.35    214.04 o 
   9   5  11     2697.98     2807.17    337.52 o 
  11   5  11       54.46      112.68    201.09 o 
  13   5  11      107.87      171.89    142.43 o 
 -14   6  11       17.24      392.90    297.09 o 
 -12   6  11      349.26      419.88    173.78 o 
 -10   6  11      812.83      365.31    411.88 o 
  -8   6  11     1689.66     1446.17    191.48 o 
  -6   6  11      153.72       40.89    130.17 o 
  -4   6  11      512.23      607.24    120.74 o 
  -2   6  11       62.01      197.46    123.28 o 
   0   6  11      103.95      113.32    101.78 o 
   2   6  11      875.42      665.58    173.72 o 
   4   6  11      272.87      397.44    150.81 o 
   6   6  11        1.37      204.97    124.56 o 
   8   6  11      870.32      923.79    234.15 o 
  10   6  11      192.04      234.87    167.47 o 
  -9   7  11     5160.36     4415.52    472.17 o 
  -7   7  11      404.98      343.79    105.31 o 
  -5   7  11     3464.72     3445.48    551.95 o 
  -3   7  11      972.14      815.85    140.77 o 
  -1   7  11       67.59     -209.13    209.13 o 
   1   7  11      114.79      204.30    115.35 o 
   3   7  11     3236.49     3095.26    433.36 o 
   5   7  11      491.67      343.77    253.87 o 
 -20   0  12     2328.57     1802.04    522.11 o 
 -18   0  12     8225.78     8527.92    741.48 o 
 -16   0  12    16666.57    19985.65   1087.80 o 
 -14   0  12      196.48      394.17    105.09 o 
 -12   0  12    16787.48    18864.69    633.85 o 
 -10   0  12    14224.93    13872.79    446.58 o 
  -8   0  12     1365.24     1350.26    148.97 o 
  -6   0  12     9957.76     9334.12    325.34 o 
  -4   0  12   111271.16   114349.40   1250.91 o 
  -2   0  12     1258.61     1272.55    155.46 o 
   0   0  12   127778.91   128688.24   1350.03 o 
   2   0  12    95879.31    96713.38   2185.63 o 
   4   0  12     1200.56     1581.53    151.35 o 
   6   0  12     6044.78     6105.67    272.80 o 
   8   0  12     9663.06     9780.69    535.48 o 
  10   0  12     1086.57     1023.30    132.23 o 
  12   0  12     4249.83     4055.17    360.61 o 
  14   0  12      288.08     1323.40    299.36 o 
  16   0  12      143.64      341.89    160.82 o 
 -21   1  12      246.88      299.68     89.67 o 
 -19   1  12       18.20      168.58    139.46 o 
 -17   1  12     4994.94     5221.44    371.52 o 
 -15   1  12    38012.70    41468.21    932.56 o 
 -13   1  12      232.76      256.13     78.59 o 
 -11   1  12    36894.68    38363.68    870.50 o 
  -9   1  12    51055.42    52155.52    775.21 o 
  -7   1  12     6416.54     6771.42    245.19 o 
  -5   1  12      250.62      252.49     51.50 o 
  -3   1  12    14529.42    14260.47    265.01 o 
  -1   1  12    17126.70    17200.34    290.71 o 
   1   1  12     1407.70     1361.80     97.79 o 
   3   1  12     1112.48     1129.22     94.58 o 
   5   1  12     3413.74     3592.44    159.32 o 
   7   1  12    18112.80    19490.31    594.10 o 
   9   1  12      868.28      921.11    151.04 o 
  11   1  12    33682.65    37021.08   1060.78 o 
  13   1  12    12654.96    14647.97    773.14 o 
  15   1  12     5675.22     5046.11    445.84 o 
  17   1  12     3274.02     3833.38    872.49 o 
 -20   2  12      823.67      587.45    161.26 o 
 -18   2  12     2816.95     2576.06    311.23 o 
 -16   2  12     2141.99     2152.80    152.93 o 
 -14   2  12     1373.54     1252.85    180.94 o 
 -12   2  12     2815.35     3061.24    181.63 o 
 -10   2  12     1677.71     1846.97    143.89 o 
  -8   2  12     2436.45     2425.32    154.69 o 
  -6   2  12     1679.51     1420.53    114.43 o 
  -4   2  12    27467.79    29145.39    489.26 o 
  -2   2  12      265.45      268.31     66.70 o 
   0   2  12    37229.29    37305.62    548.93 o 
   2   2  12    15501.94    14928.83    399.39 o 
   4   2  12     3479.37     3665.83    162.00 o 
   6   2  12     3276.29     4005.14    179.31 o 
   8   2  12     1034.27      975.91    154.91 o 
  10   2  12      491.28      368.96     98.19 o 
  12   2  12      504.00      518.77    126.82 o 
  14   2  12      211.53      422.69    158.35 o 
  16   2  12        0.85      141.94    141.51 o 
 -19   3  12        3.93      144.97    107.59 o 
 -17   3  12      285.43      418.35    152.93 o 
 -15   3  12      571.42      586.61    185.25 o 
 -13   3  12        1.76       57.38     81.61 o 
 -11   3  12      406.06      364.48    117.54 o 
  -9   3  12      458.85      308.49     82.31 o 
  -7   3  12      602.62      510.14     92.40 o 
  -5   3  12        8.28      177.73     65.37 o 
  -3   3  12      343.49      333.72     82.66 o 
  -1   3  12        0.57        0.34     59.22 o 
   1   3  12       39.28       92.72     76.82 o 
   3   3  12      121.65      151.30     61.18 o 
   5   3  12      136.18      230.97    129.19 o 
   7   3  12      694.05      714.29    122.30 o 
   9   3  12        0.34      154.44    106.04 o 
  11   3  12       13.09       24.12    203.21 o 
  13   3  12      154.89       97.82    153.55 o 
  15   3  12      320.55      296.00    138.57 o 
 -18   4  12     1317.95     1026.94    380.14 o 
 -16   4  12     3628.42     3576.41    434.00 o 
 -14   4  12       38.57      322.07    109.80 o 
 -12   4  12     5304.53     4892.94    273.05 o 
 -10   4  12      603.01      462.36    111.21 o 
  -8   4  12       25.01       40.41     59.82 o 
  -6   4  12     4529.02     4309.08    234.34 o 
  -4   4  12    12421.76    12341.71    433.99 o 
  -2   4  12      398.68      514.63     87.94 o 
   0   4  12    14011.10    13997.71    432.99 o 
   2   4  12    15097.54    14099.85    612.78 o 
   4   4  12      201.61      100.70    159.63 o 
   6   4  12      494.71      363.28    137.69 o 
   8   4  12      643.79      464.75    157.10 o 
  10   4  12     2049.13     1972.47    280.45 o 
  12   4  12     1048.61      936.06    217.35 o 
  14   4  12      351.25      381.27    145.34 o 
 -15   5  12    11901.56    12152.37   1058.73 o 
 -13   5  12        0.69      204.30    111.83 o 
 -11   5  12    10242.85     9829.49    616.26 o 
  -9   5  12    11847.72    11130.60    598.84 o 
  -7   5  12     6131.47     5942.99    348.17 o 
  -5   5  12     2096.52     2000.58    171.12 o 
  -3   5  12     4382.62     4364.89    255.29 o 
  -1   5  12    10159.09    10165.79    422.75 o 
   1   5  12     3598.92     3735.92    308.06 o 
   3   5  12      960.94      881.02    100.70 o 
   5   5  12      371.16      456.42    154.09 o 
   7   5  12     7892.35     7747.51    629.32 o 
   9   5  12      227.94      208.56    185.37 o 
  11   5  12    11987.10    12682.14    984.13 o 
 -12   6  12     7514.46     7500.00    666.03 o 
 -10   6  12      626.96      331.38    215.76 o 
  -8   6  12     1583.28     1313.36    222.89 o 
  -6   6  12     3205.82     3209.97    336.84 o 
  -4   6  12    19931.90    20984.21   1172.57 o 
  -2   6  12       42.37      373.61    227.72 o 
   0   6  12    26463.62    28831.00   1553.77 o 
   2   6  12    18411.27    19897.13   1293.37 o 
   4   6  12      395.92      304.90    224.34 o 
   6   6  12     2663.48     2579.10    418.13 o 
   8   6  12     1194.64     1462.73    306.89 o 
  -7   7  12     1154.45      672.81    194.76 o 
  -5   7  12       11.78      185.75    197.78 o 
  -3   7  12     2518.64     2578.74    359.33 o 
  -1   7  12     1806.12     2031.69    380.18 o 
   1   7  12       50.77      138.08    118.52 o 
   3   7  12      402.69      359.43    140.03 o 
 -19   1  13     1523.02     1371.31    244.35 o 
 -17   1  13     2040.75     1762.39    200.81 o 
 -15   1  13        0.93      221.02     67.19 o 
 -13   1  13     4193.74     4537.63    230.66 o 
 -11   1  13     3914.93     4164.67    215.68 o 
  -9   1  13     2823.14     2572.39    167.53 o 
  -7   1  13    40029.30    41399.69    652.45 o 
  -5   1  13    14072.66    14015.64    365.13 o 
  -3   1  13     6422.47     6169.70    215.65 o 
  -1   1  13    16008.21    15462.81    392.95 o 
   1   1  13      251.26      300.90     70.85 o 
   3   1  13     1304.15     1291.69     99.86 o 
   5   1  13     4576.21     4637.93    245.98 o 
   7   1  13     2263.43     2434.44    143.77 o 
   9   1  13      167.53      193.44     65.52 o 
  11   1  13      854.98      764.25    134.32 o 
  13   1  13     1194.28     1336.60    263.39 o 
  15   1  13     2841.69     3205.17    505.09 o 
 -20   2  13      636.45      691.57    556.47 o 
 -18   2  13    18503.50    20215.94   1328.44 o 
 -16   2  13    10976.84    11938.88    830.37 o 
 -14   2  13       56.53      195.01     81.56 o 
 -12   2  13      671.76      480.42     85.63 o 
 -10   2  13       13.36       89.57     50.67 o 
  -8   2  13     3818.27     3726.45    197.38 o 
  -6   2  13    22859.76    23171.67    554.38 o 
  -4   2  13     3754.97     3402.76    165.01 o 
  -2   2  13     3537.19     3054.27    161.91 o 
   0   2  13      195.12      236.17     61.76 o 
   2   2  13    12999.08    13169.43    362.86 o 
   4   2  13    58222.00    60148.66   1368.69 o 
   6   2  13     4658.77     4864.30    273.40 o 
   8   2  13    17099.41    17513.11    696.22 o 
  10   2  13    15053.83    15204.17    792.82 o 
  12   2  13     1506.46     1392.06    216.18 o 
  14   2  13      627.69      894.84    221.05 o 
  16   2  13     1504.35     1077.57    248.51 o 
 -19   3  13     3265.07     3021.29    373.10 o 
 -17   3  13     5420.46     5600.35    540.41 o 
 -15   3  13       64.52      251.75    147.66 o 
 -13   3  13    11278.88    11300.53    508.84 o 
 -11   3  13     7275.01     7923.19    390.77 o 
  -9   3  13     9340.95     9039.73    381.01 o 
  -7   3  13    95158.02   107935.99   2101.96 o 
  -5   3  13    26780.21    28299.12    607.65 o 
  -3   3  13    15102.51    15146.07    404.42 o 
  -1   3  13    32491.67    33662.05   1078.31 o 
   1   3  13      376.14      495.46     82.53 o 
   3   3  13      841.43     1015.66     97.36 o 
   5   3  13    15415.27    16038.85   1335.65 o 
   7   3  13     2331.57     2070.55    284.42 o 
   9   3  13      174.78      366.70    178.03 o 
  11   3  13     1945.20     1938.48    326.38 o 
  13   3  13     1324.04     1016.59    186.69 o 
  15   3  13     5047.93     5542.15    547.91 o 
 -16   4  13     7499.43     7565.60    661.28 o 
 -14   4  13      157.45      347.11    135.08 o 
 -12   4  13     2852.67     2544.08    216.40 o 
 -10   4  13      442.91      508.63    132.70 o 
  -8   4  13      947.95      935.38    130.16 o 
  -6   4  13     2538.74     2276.52    179.50 o 
  -4   4  13      382.87      428.42     95.19 o 
  -2   4  13     4221.87     4271.14    224.33 o 
   0   4  13     1362.99     1370.14    148.44 o 
   2   4  13     9233.63     9662.00    589.46 o 
   4   4  13    38037.66    41542.64   1213.75 o 
   6   4  13     1632.27     1703.15    273.68 o 
   8   4  13    13366.65    13306.65   1056.45 o 
  10   4  13     9269.74    10425.29    696.08 o 
  12   4  13     1637.15     1397.23    351.79 o 
 -15   5  13      463.71      361.02    100.11 o 
 -13   5  13     1498.18     1253.92    256.22 o 
 -11   5  13     1237.41     1204.50    283.66 o 
  -9   5  13      893.08      685.75    165.75 o 
  -7   5  13    11082.19    10671.88    586.44 o 
  -5   5  13     1003.40      952.34    139.45 o 
  -3   5  13     3998.00     3802.47    242.87 o 
  -1   5  13     4341.19     5267.96    361.81 o 
   1   5  13      382.77      454.84     95.67 o 
   3   5  13     1105.54      884.63    246.89 o 
   5   5  13     2016.28     2200.86    304.55 o 
   7   5  13      134.28      345.80    133.16 o 
   9   5  13      137.03      346.76    149.10 o 
  11   5  13      429.97      306.05    202.70 o 
 -10   6  13       49.55      156.66    131.79 o 
  -8   6  13        4.94      205.03    113.39 o 
  -6   6  13      518.86      393.03    104.25 o 
  -4   6  13      438.14      201.35     91.22 o 
  -2   6  13       82.91      193.71     88.64 o 
   0   6  13      155.73       96.53    131.16 o 
   2   6  13        9.08      207.89    150.19 o 
   4   6  13      153.05      192.53    127.65 o 
   6   6  13      981.67      771.64    178.96 o 
 -20   0  14      224.32      154.02    149.92 o 
 -18   0  14      558.21      395.13    281.89 o 
 -16   0  14     8835.33     8737.33    772.76 o 
 -14   0  14    41490.94    45216.07   2669.89 o 
 -12   0  14     4347.61     4918.18    350.21 o 
 -10   0  14    15309.27    15434.36    671.52 o 
  -8   0  14    25777.65    26538.59    801.71 o 
  -6   0  14     2353.30     1988.85    189.67 o 
  -4   0  14      514.14      475.61    101.49 o 
  -2   0  14    28953.08    29173.74    715.93 o 
   0   0  14    29622.54    29667.73    771.52 o 
   2   0  14    21546.12    23701.32    838.39 o 
   4   0  14    54552.96    58906.11   1406.78 o 
   6   0  14     5001.22     5227.65    338.65 o 
   8   0  14      200.22      295.85     90.92 o 
  10   0  14      533.72      583.40    154.33 o 
  12   0  14     3575.37     4654.84   1178.89 o 
  14   0  14     1636.96     1506.77    359.47 o 
 -19   1  14     2045.06     2039.17    283.33 o 
 -17   1  14       30.89      193.75    125.42 o 
 -15   1  14     2168.27     2064.97    194.73 o 
 -13   1  14     7298.37     7426.15    327.09 o 
 -11   1  14    14679.80    15248.68    530.66 o 
  -9   1  14      296.72      293.22    115.01 o 
  -7   1  14    16923.69    16004.13    377.79 o 
  -5   1  14    25066.20    24828.00    582.25 o 
  -3   1  14    16116.89    16228.51    398.17 o 
  -1   1  14     1020.91      904.10     93.94 o 
   1   1  14    27914.48    28836.83    697.51 o 
   3   1  14    22748.64    22534.00    486.37 o 
   5   1  14     6349.63     6932.19    291.09 o 
   7   1  14      150.55      200.74     70.32 o 
   9   1  14     4451.88     5200.76    448.94 o 
  11   1  14     4673.29     5969.49    622.31 o 
  13   1  14     4944.46     5158.20    635.21 o 
  15   1  14     6277.77     6734.99   1126.87 o 
 -18   2  14        3.83      190.92     88.65 o 
 -16   2  14     1051.54      851.99    229.36 o 
 -14   2  14     9657.24     9954.24    641.15 o 
 -12   2  14      815.81      883.65    137.59 o 
 -10   2  14     4149.92     4399.42    260.61 o 
  -8   2  14     6379.71     6175.19    294.48 o 
  -6   2  14      277.38      340.04     67.85 o 
  -4   2  14      468.53      377.33     84.58 o 
  -2   2  14     2379.19     2313.38    149.88 o 
   0   2  14     7260.42     7195.23    273.96 o 
   2   2  14      670.46      654.28     88.31 o 
   4   2  14    10721.07    10586.65    404.09 o 
   6   2  14     2415.70     2631.05    204.24 o 
   8   2  14       14.97       97.92     85.83 o 
  10   2  14      480.02      415.91    106.12 o 
  12   2  14     1703.67     1761.41    287.25 o 
  14   2  14      390.23      458.54    129.29 o 
 -17   3  14       12.91       54.87    128.52 o 
 -15   3  14        0.33       63.57    131.11 o 
 -13   3  14      388.11      473.54    138.05 o 
 -11   3  14       45.43      253.07     77.76 o 
  -9   3  14       36.03      160.91     91.61 o 
  -7   3  14        7.54      100.51     78.72 o 
  -5   3  14      124.20      119.90     71.22 o 
  -3   3  14     2010.10     1682.63    150.61 o 
  -1   3  14      582.99      598.93    100.68 o 
   1   3  14       32.99      197.79     96.39 o 
   3   3  14      179.97      128.54    122.17 o 
   5   3  14      601.45      685.51    175.60 o 
   7   3  14       58.56      312.78    126.20 o 
   9   3  14       25.45       15.22    264.75 o 
  11   3  14      139.97      228.80    179.19 o 
  13   3  14       45.92      285.40    138.12 o 
 -16   4  14     1575.06     1582.48    346.74 o 
 -14   4  14     4277.25     4211.39    477.94 o 
 -12   4  14     2147.29     2037.94    234.04 o 
 -10   4  14     1497.43     1229.98    313.90 o 
  -8   4  14     4790.87     4721.94    315.57 o 
  -6   4  14      477.91      351.21     81.28 o 
  -4   4  14      345.53      237.67     96.68 o 
  -2   4  14     7134.36     7300.83    317.50 o 
   0   4  14     5022.50     4707.44    335.55 o 
   2   4  14     3932.01     4486.72    355.81 o 
   4   4  14     6649.95     6098.33    614.03 o 
   6   4  14     1601.26     1622.97    246.23 o 
   8   4  14       96.24      -95.78    189.22 o 
  10   4  14       30.30      193.84    225.41 o 
  12   4  14      859.68      756.89    221.96 o 
 -13   5  14     9315.12     8372.18    708.72 o 
 -11   5  14     8281.71     7695.64    690.36 o 
  -9   5  14     1504.06     1193.55    198.60 o 
  -7   5  14    10958.55    10226.21    700.72 o 
  -5   5  14     7136.52     7795.91    475.71 o 
  -3   5  14     6665.76     6082.30    386.77 o 
  -1   5  14       16.15      332.91     86.92 o 
   1   5  14     9629.22     8785.02    552.29 o 
   3   5  14     4739.29     4584.33    462.75 o 
   5   5  14      958.67      745.96    239.40 o 
   7   5  14      110.98      263.99    137.84 o 
   9   5  14     2925.40     2487.70    391.20 o 
  -8   6  14     6580.82     5841.90    577.75 o 
  -6   6  14     1580.66     1277.53    208.25 o 
  -4   6  14       86.36      257.26    107.70 o 
  -2   6  14     7288.18     6670.81    488.37 o 
   0   6  14     7272.42     7412.83    679.62 o 
   2   6  14     2743.27     2841.40    426.52 o 
   4   6  14    11683.49    12060.72    917.78 o 
 -17   1  15      572.59      534.32    121.07 o 
 -15   1  15     2675.96     2384.06    324.58 o 
 -13   1  15      503.20      468.57     86.59 o 
 -11   1  15       50.99      160.09     62.47 o 
  -9   1  15     5690.18     5493.86    258.86 o 
  -7   1  15     2841.65     2425.91    178.07 o 
  -5   1  15    12422.54    11851.09    406.77 o 
  -3   1  15    19155.43    19649.55    441.44 o 
  -1   1  15     1255.95     1179.67    114.90 o 
   1   1  15     1561.14     1576.73    142.43 o 
   3   1  15     1006.21      911.60    105.61 o 
   5   1  15     1206.30     1128.65    123.43 o 
   7   1  15      829.47     1017.88    126.98 o 
   9   1  15      525.26      388.08    105.17 o 
  11   1  15      623.81      243.71    121.31 o 
  13   1  15        0.01      -86.29    200.07 o 
 -18   2  15     3716.05     3692.31    553.26 o 
 -16   2  15    10146.92    10745.01    823.00 o 
 -14   2  15    21557.92    23865.58   1242.94 o 
 -12   2  15     5504.17     5293.50    343.61 o 
 -10   2  15      532.01      309.83     86.59 o 
  -8   2  15       17.49      138.58     73.42 o 
  -6   2  15     6886.70     6620.64    290.63 o 
  -4   2  15     3281.73     3307.93    195.03 o 
  -2   2  15     1263.01     1263.46    121.41 o 
   0   2  15       70.35      260.67     72.94 o 
   2   2  15     7985.03     7249.20    289.33 o 
   4   2  15     1167.37     1026.71    123.97 o 
   6   2  15    24134.95    29394.34   1994.38 o 
   8   2  15    19531.86    19868.68   1902.61 o 
  10   2  15      346.26      595.92    205.52 o 
  12   2  15     8129.51     8860.07    728.40 o 
 -15   3  15     6532.41     6555.55    584.16 o 
 -13   3  15      326.10      282.49    126.63 o 
 -11   3  15       89.32      245.11    118.46 o 
  -9   3  15    20172.66    20960.11    896.40 o 
  -7   3  15     7207.60     6837.66    308.82 o 
  -5   3  15    43693.30    49191.57   1115.69 o 
  -3   3  15    59672.11    66602.27    896.95 o 
  -1   3  15      215.04      237.18     80.40 o 
   1   3  15    13027.55    13129.45    451.32 o 
   3   3  15     2629.01     2726.28    198.77 o 
   5   3  15       77.41      127.54    147.94 o 
   7   3  15      280.19      203.87     76.79 o 
   9   3  15     2679.63     2951.65    329.89 o 
  11   3  15      116.26      205.11    155.47 o 
 -14   4  15     7533.65     7862.49    804.74 o 
 -12   4  15     2049.59     2138.69    296.14 o 
 -10   4  15       65.45       90.74    116.58 o 
  -8   4  15       61.70      165.44     79.55 o 
  -6   4  15     4294.32     4287.96    301.77 o 
  -4   4  15     3114.11     2944.26    221.78 o 
  -2   4  15      497.49      482.09     74.09 o 
   0   4  15       62.86      167.98     78.05 o 
   2   4  15     1908.11     1649.61    195.94 o 
   4   4  15     1363.75      890.34    171.06 o 
   6   4  15    12563.30    13716.88    735.54 o 
   8   4  15    10401.66    11477.00    885.46 o 
  10   4  15      310.37      179.39    122.95 o 
 -11   5  15      189.52      335.18    111.83 o 
  -9   5  15     1950.36     2006.09    225.75 o 
  -7   5  15      610.79      516.21    146.14 o 
  -5   5  15     4709.59     4697.74    323.29 o 
  -3   5  15     5930.82     6400.92    375.82 o 
  -1   5  15      590.74      625.09    175.44 o 
   1   5  15     3105.84     3021.05    370.10 o 
   3   5  15      219.00      161.95    296.49 o 
   5   5  15      195.49       21.89    120.46 o 
   7   5  15      109.01      182.72    160.50 o 
  -6   6  15       21.34      232.81    149.75 o 
  -4   6  15      288.95      240.70    115.87 o 
  -2   6  15      214.82      173.46    146.60 o 
   0   6  15       33.53      157.48    179.24 o 
 -16   0  16     2400.99     1943.03    514.97 o 
 -14   0  16     1218.68     1077.54    256.46 o 
 -12   0  16    32573.39    34298.00   1294.88 o 
 -10   0  16    40995.77    44929.33   2651.52 o 
  -8   0  16     5624.46     5032.15    329.81 o 
  -6   0  16    22058.74    22866.13   1148.88 o 
  -4   0  16     2582.57     2594.70    259.03 o 
  -2   0  16     7244.94     7476.01    433.84 o 
   0   0  16     3930.32     4255.85    311.48 o 
   2   0  16    22387.66    23420.22    945.62 o 
   4   0  16      648.25      542.47    153.21 o 
   6   0  16     4430.35     5075.37    492.85 o 
   8   0  16    10456.82    12951.49   1304.45 o 
  10   0  16     2755.58     3513.55   1022.90 o 
  12   0  16      757.60      442.06    313.63 o 
 -17   1  16     1256.12      981.16    284.90 o 
 -15   1  16      124.81      149.89     76.33 o 
 -13   1  16      188.03      304.25    100.75 o 
 -11   1  16     9113.37     8941.22    500.20 o 
  -9   1  16     9792.42     9202.48    445.66 o 
  -7   1  16      136.45      183.84     97.79 o 
  -5   1  16      118.64      182.04     67.33 o 
  -3   1  16    11511.19    11331.99    443.14 o 
  -1   1  16    25175.16    25662.61    724.25 o 
   1   1  16     5675.20     5517.28    261.59 o 
   3   1  16     3356.92     3670.68    191.74 o 
   5   1  16    16714.89    19244.03   1257.91 o 
   7   1  16      589.25      501.51    101.95 o 
   9   1  16     4635.70     5124.55    444.09 o 
  11   1  16      906.83      776.97    202.85 o 
 -16   2  16      432.44      404.31    136.70 o 
 -14   2  16      223.24      108.89     95.22 o 
 -12   2  16     5465.31     5493.50    399.35 o 
 -10   2  16     6173.80     6015.88    383.00 o 
  -8   2  16     1955.50     1796.96    188.67 o 
  -6   2  16     2402.35     2227.45    181.32 o 
  -4   2  16      118.78      179.81     58.09 o 
  -2   2  16      487.68      629.04     84.46 o 
   0   2  16     1818.69     1919.92    169.25 o 
   2   2  16     3699.46     3695.48    241.94 o 
   4   2  16      393.20      191.02     88.90 o 
   6   2  16     1651.76     1922.55    253.50 o 
   8   2  16     1279.97     1384.31    217.22 o 
  10   2  16        3.04      193.82    103.55 o 
  12   2  16       12.14      199.71    189.09 o 
 -15   3  16        1.14      289.86    105.12 o 
 -13   3  16        0.67      105.33    109.31 o 
 -11   3  16      149.71      412.48    100.34 o 
  -9   3  16      754.89      622.68    135.51 o 
  -7   3  16       71.20      122.62     66.71 o 
  -5   3  16      414.74      324.34    107.44 o 
  -3   3  16        2.60      170.18     87.32 o 
  -1   3  16       87.09      169.08     67.07 o 
   1   3  16     1194.46     1204.95    127.22 o 
   3   3  16      168.83      196.66     93.52 o 
   5   3  16       36.52      224.57    197.21 o 
   7   3  16      423.47      610.43    160.29 o 
   9   3  16      123.70      173.53    215.08 o 
 -12   4  16     4754.87     4364.61    481.26 o 
 -10   4  16     6057.67     6007.93    659.87 o 
  -8   4  16        1.84      264.62    110.00 o 
  -6   4  16     3891.01     3705.55    350.97 o 
  -4   4  16      652.39      642.92    106.29 o 
  -2   4  16      620.43      492.76    115.69 o 
   0   4  16      927.77      846.50    150.54 o 
   2   4  16     3037.79     3272.37    370.47 o 
   4   4  16      272.06      340.54    226.53 o 
   6   4  16      674.03      615.45    231.99 o 
   8   4  16      926.83      883.72    222.68 o 
  -9   5  16     4420.73     3985.50    443.46 o 
  -7   5  16      485.86      162.60    140.96 o 
  -5   5  16        3.05      424.55    117.91 o 
  -3   5  16     2733.44     2645.98    277.24 o 
  -1   5  16     9301.79     9556.60   1000.32 o 
   1   5  16     7025.16     6086.37    577.73 o 
   3   5  16     1544.08     1475.44    239.39 o 
   5   5  16     9178.21     9693.05    796.59 o 
 -15   1  17       58.04       48.21    105.06 o 
 -13   1  17     1605.27     1001.34    245.13 o 
 -11   1  17      638.25      505.40     92.68 o 
  -9   1  17       28.55      200.33     73.34 o 
  -7   1  17     3924.34     4094.47    287.35 o 
  -5   1  17     4575.74     4453.04    326.11 o 
  -3   1  17      238.80      232.07     82.41 o 
  -1   1  17    15958.09    16208.06    694.55 o 
   1   1  17     3990.39     3684.76    257.15 o 
   3   1  17     1231.97     1399.85    166.83 o 
   5   1  17      524.05      489.72    106.64 o 
   7   1  17        0.43      150.42    102.38 o 
   9   1  17      262.64      220.13    103.85 o 
  11   1  17       75.48      224.27    171.07 o 
 -14   2  17       45.11       12.12     90.44 o 
 -12   2  17    10447.24    10748.80    497.64 o 
 -10   2  17    10174.36     9790.28    563.45 o 
  -8   2  17     3226.12     3185.87    329.68 o 
  -6   2  17      351.52      261.24     79.43 o 
  -4   2  17     1234.91     1404.28    161.19 o 
  -2   2  17    11546.24    11656.03    606.39 o 
   0   2  17      291.26      382.73     92.43 o 
   2   2  17     1230.82     1138.50    146.97 o 
   4   2  17     2043.81     2107.92    208.55 o 
   6   2  17     6293.91     6681.05   1010.31 o 
   8   2  17      168.01      383.14    158.89 o 
  10   2  17    13821.19    15697.81   2252.88 o 
 -13   3  17     5667.55     6502.29    585.71 o 
 -11   3  17     1763.54     1732.73    259.65 o 
  -9   3  17      812.93      526.48    114.23 o 
  -7   3  17     6150.05     5928.84    435.89 o 
  -5   3  17    12457.06    12192.60    720.16 o 
  -3   3  17        6.27      109.98     86.67 o 
  -1   3  17    33765.89    35172.42   1756.76 o 
   1   3  17    14352.76    14650.67    825.17 o 
   3   3  17     1454.27     1746.77    300.46 o 
   5   3  17     1231.23     1301.29    389.82 o 
   7   3  17      533.56      596.02    193.47 o 
 -10   4  17     6047.40     5607.36    535.20 o 
  -8   4  17     1037.32      914.15    186.63 o 
  -6   4  17        9.96      173.49     97.10 o 
  -4   4  17     1399.79     1252.80    225.11 o 
  -2   4  17     4992.94     4775.61    352.06 o 
   0   4  17        3.24      123.85    161.44 o 
   2   4  17      660.48      580.40    234.36 o 
   4   4  17     1308.71     1354.21    239.19 o 
   6   4  17     1848.56     1567.47    305.51 o 
  -5   5  17     1626.45     1319.87    202.52 o 
  -3   5  17       20.25       78.32    195.20 o 
  -1   5  17     3753.16     3540.25    494.19 o 
   1   5  17     2083.98     1224.20    401.22 o 
 -14   0  18     2665.39     2583.30    350.52 o 
 -12   0  18     5298.83     5237.42    572.39 o 
 -10   0  18     3339.41     3124.39    528.67 o 
  -8   0  18    52660.63    57324.66   1765.38 o 
  -6   0  18     8663.40     8527.80    793.09 o 
  -4   0  18    11098.99    11472.17    981.79 o 
  -2   0  18     4063.11     4419.14    485.14 o 
   0   0  18       14.73      181.95    154.41 o 
   2   0  18      296.44      390.50    154.21 o 
   4   0  18     3902.37     3657.38    436.23 o 
   6   0  18      568.88      343.81    443.54 o 
   8   0  18      577.08      588.38    294.27 o 
 -13   1  18      856.83     1122.48    279.64 o 
 -11   1  18        7.17      179.28     73.36 o 
  -9   1  18     3587.15     3869.14    283.75 o 
  -7   1  18     3188.40     2937.35    268.19 o 
  -5   1  18      615.43      347.57    124.61 o 
  -3   1  18       34.62      182.33     79.31 o 
  -1   1  18     2525.68     2243.00    207.39 o 
   1   1  18     6538.88     6605.26    399.41 o 
   3   1  18    25448.32    25431.69   1311.97 o 
   5   1  18       73.60      145.45    126.74 o 
   7   1  18     8547.49    10305.05   1464.57 o 
   9   1  18     2443.04     2575.92    627.18 o 
 -12   2  18     1237.43     1136.47    212.83 o 
 -10   2  18      799.69      671.73    177.23 o 
  -8   2  18    13187.82    13170.82    653.51 o 
  -6   2  18      982.31     1054.10    186.53 o 
  -4   2  18     4923.27     4880.23    374.61 o 
  -2   2  18     1453.89     1221.55    146.08 o 
   0   2  18       88.81      157.92    101.07 o 
   2   2  18      145.47      192.83    136.99 o 
   4   2  18      429.55      725.15    233.44 o 
   6   2  18      367.04      422.06    167.21 o 
   8   2  18        9.11      -25.37    104.54 o 
 -11   3  18        2.01      290.46     98.15 o 
  -9   3  18        9.90      191.58    123.65 o 
  -7   3  18      178.82      388.20    112.27 o 
  -5   3  18      306.11      200.66     85.97 o 
  -3   3  18       10.63      -50.74    102.65 o 
  -1   3  18      227.05      202.65    104.76 o 
   1   3  18       22.41      283.03    143.34 o 
   3   3  18       50.78      391.84    145.61 o 
   5   3  18       69.03      169.71    145.46 o 
  -8   4  18     6564.61     6528.29    486.46 o 
  -6   4  18     2528.96     2385.33    282.16 o 
  -4   4  18      710.76      402.03    131.12 o 
  -2   4  18     1208.36      828.38    166.70 o 
   0   4  18        1.23      142.35    102.00 o 
   2   4  18       39.60       97.86    122.93 o 
 -11   1  19     2122.83     2101.39    240.53 o 
  -9   1  19     1203.23     1114.14    231.49 o 
  -7   1  19      126.43      268.62     95.82 o 
  -5   1  19       19.46       75.66     69.15 o 
  -3   1  19     3336.83     3284.07    265.83 o 
  -1   1  19     1078.93      918.30    177.79 o 
   1   1  19      560.53      700.84    179.11 o 
   3   1  19     2426.60     1846.07    238.23 o 
   5   1  19      990.55     1024.64    247.83 o 
 -10   2  19      867.22      780.65    159.07 o 
  -8   2  19     2480.73     2689.50    327.74 o 
  -6   2  19     7154.16     6973.10    498.62 o 
  -4   2  19     5798.53     5914.56    472.62 o 
  -2   2  19        3.50      213.60    111.69 o 
   0   2  19     6092.51     6084.68    447.51 o 
   2   2  19     4593.85     4545.62    469.21 o 
   4   2  19      701.87      568.35    163.93 o 
  -7   3  19      616.73      504.57    116.73 o 
  -5   3  19       26.89      129.90    108.83 o 
  -3   3  19    10318.94    10149.37    637.30 o 
  -1   3  19     2027.55     1642.62    325.02 o 
   1   3  19     3720.85     4435.05    484.41 o 
   3   3  19     6717.92     7736.37    746.35 o 
 -10   0  20     7880.34     7167.15    994.68 o 
  -8   0  20      393.41      752.74    314.61 o 
  -6   0  20    14353.70    14354.39   1168.76 o 
  -4   0  20    24275.13    24523.38   2319.95 o 
  -2   0  20      107.28      178.59    117.02 o 
   0   0  20     7921.74     7103.48    715.85 o 
   2   0  20        0.71      100.12    120.88 o 
   4   0  20        0.06      265.20    132.53 o 
  -9   1  20       10.91      123.56     96.41 o 
  -7   1  20     1314.12     1370.41    221.04 o 
  -5   1  20     2048.88     2221.73    238.69 o 
  -3   1  20       90.68      162.28    203.37 o 
  -1   1  20       41.34      202.53    116.73 o 
   1   1  20     1742.29     1583.39    206.26 o 
   3   1  20      366.18      479.23    187.33 o 
  -6   2  20     2125.29     2160.73    243.67 o 
  -4   2  20     4245.60     3537.20    393.82 o 
  -2   2  20      170.49      262.68    102.02 o 
   0   2  20     1452.36     1207.86    200.53 o 
                                                 
